# Supplementary material for: The contributions of mitochondrial and nuclear mitochondrial genetic variation to neuroticism
Source: Nat Commun. 2023 May 30;14:3146. doi: 10.1038/s41467-023-38480-y (PMC10229642; doi:10.1038/s41467-023-38480-y)
Supplement: Supplementary file 3 — Supplementary Data 1 [file 41467_2023_38480_MOESM3_ESM.xlsx]

## Sheet: Sheet1
Supplementary Data 1. Showing the variance explained by common SNPs on the autosomes and those on the mitochondrial genome. Stratified linkage disequilibrium score regression was used to estimate the per chromosome heritability of each of the factors of neuroticism. Regression was used to estimate the variance explained by haplogroup for the mitochondrial genome.
Trait	Chromosome	Length (bp)		Variance explained (%)
Worry/Vulnerability	1	248956422		0.515416
Worry/Vulnerability	2	242193529		0.542852
Worry/Vulnerability	3	198295559		0.403943
Worry/Vulnerability	4	190214555		0.349565
Worry/Vulnerability	5	181538259		0.503897
Worry/Vulnerability	6	170805979		0.395215
Worry/Vulnerability	7	159345973		0.349194
Worry/Vulnerability	8	145138636		0.399006
Worry/Vulnerability	9	138394717		0.278813
Worry/Vulnerability	10	133797422		0.211833
Worry/Vulnerability	11	135086622		0.3905
Worry/Vulnerability	12	133275309		0.321146
Worry/Vulnerability	13	114364328		0.229548
Worry/Vulnerability	14	107043718		0.202465
Worry/Vulnerability	15	101991189		0.2424
Worry/Vulnerability	16	90338345		0.253871
Worry/Vulnerability	17	83257441		0.180595
Worry/Vulnerability	18	80373285		0.226858
Worry/Vulnerability	19	58617616		0.0840971
Worry/Vulnerability	20	64444167		0.118578
Worry/Vulnerability	21	46709983		0.0688863
Worry/Vulnerability	22	50818468		0.131322
Worry/Vulnerability	MT	16569		0.01
Anxiety/Tension	1	248956422		0.54171
Anxiety/Tension	2	242193529		0.49222
Anxiety/Tension	3	198295559		0.409964
Anxiety/Tension	4	190214555		0.293193
Anxiety/Tension	5	181538259		0.282874
Anxiety/Tension	6	170805979		0.424756
Anxiety/Tension	7	159345973		0.41367
Anxiety/Tension	8	145138636		0.324257
Anxiety/Tension	9	138394717		0.16197
Anxiety/Tension	10	133797422		0.288579
Anxiety/Tension	11	135086622		0.212694
Anxiety/Tension	12	133275309		0.287019
Anxiety/Tension	13	114364328		0.155903
Anxiety/Tension	14	107043718		0.163937
Anxiety/Tension	15	101991189		0.153542
Anxiety/Tension	16	90338345		0.347427
Anxiety/Tension	17	83257441		0.225596
Anxiety/Tension	18	80373285		0.161457
Anxiety/Tension	19	58617616		0.114303
Anxiety/Tension	20	64444167		0.128406
Anxiety/Tension	21	46709983		0.0510503
Anxiety/Tension	22	50818468		0.065474
Anxiety/Tension	MT	16569		0.00727
General Factor of Neuroticism	1	248956422		0.769008
General Factor of Neuroticism	2	242193529		0.941671
General Factor of Neuroticism	3	198295559		0.747818
General Factor of Neuroticism	4	190214555		0.645305
General Factor of Neuroticism	5	181538259		0.701117
General Factor of Neuroticism	6	170805979		0.622665
General Factor of Neuroticism	7	159345973		0.667296
General Factor of Neuroticism	8	145138636		0.656747
General Factor of Neuroticism	9	138394717		0.618997
General Factor of Neuroticism	10	133797422		0.476027
General Factor of Neuroticism	11	135086622		0.667349
General Factor of Neuroticism	12	133275309		0.474477
General Factor of Neuroticism	13	114364328		0.37821
General Factor of Neuroticism	14	107043718		0.402735
General Factor of Neuroticism	15	101991189		0.251565
General Factor of Neuroticism	16	90338345		0.519971
General Factor of Neuroticism	17	83257441		0.361524
General Factor of Neuroticism	18	80373285		0.445122
General Factor of Neuroticism	19	58617616		0.238377
General Factor of Neuroticism	20	64444167		0.202795
General Factor of Neuroticism	21	46709983		0.0439343
General Factor of Neuroticism	22	50818468		0.167288
General Factor of Neuroticism	MT	16569		0.01
