# Supplementary material for: The contributions of mitochondrial and nuclear mitochondrial genetic variation to neuroticism
Source: Nat Commun. 2023 May 30;14:3146. doi: 10.1038/s41467-023-38480-y (PMC10229642; doi:10.1038/s41467-023-38480-y)
Supplement: Supplementary file 4 — Supplementary Data 2 [file 41467_2023_38480_MOESM4_ESM.xlsx]

## Sheet: Sheet1
Supplementary Data 2. Model 1 describing the association between haplogroup and super haplogroup with the three neuroticism traits. Haplogroup H and super haplogroup HV were used as the reference group when examining the effect of haplogroup and super haplogroup respectively. P values (two-sided t-test) shown in bold passed the significance threshold set at 0.005.
Trait	Haplogroup	Counts	Beta	SE	P	Super Haplogroup	Counts	Beta	SE	P
General neuroticism	H	112793	Ref.			HV	126298	Ref.
	V	8818	0.00147481	0.00998006	0.88252
	HV	4687	0.0207617	0.0134545	0.122806
	U	37627	0.00906822	0.00537322	0.0914758	UK	60758	-0.00104666	0.00445625	0.814305
	K	23131	-0.0152062	0.00651452	0.0195861
	J	29464	0.00619747	0.00590504	0.293938	JT	56357	0.012241	0.00457222	0.00742347
	T	26893	0.0206926	0.00612475	0.00072887
	I	8025	0.0138823	0.0104274	0.18308	Other	20470	0.00665033	0.00680052	0.328118
	W	5176	0.0183684	0.0128298	0.15223
	X	3851	0.0020105	0.0147903	0.891874
	Other	3418	-0.0176159	0.01567	0.260937
Anxiety/Tension	H	112793	Ref.			HV	126298	Ref.
	V	8818	-0.00106539	0.00874188	0.903001
	HV	4687	0.0176319	0.0117852	0.134629
	U	37627	0.0105155	0.00470659	0.0254705	UK	60758	0.0117444	0.0039033	0.0026226
	K	23131	0.0152669	0.0057063	0.00746328
	J	29464	0.00355183	0.00517243	0.492282	JT	56357	0.00260144	0.00400488	0.515972
	T	26893	0.00277553	0.00536488	0.604912
	I	8025	-0.00255529	0.0091337	0.779658	Other	20470	0.011003	0.00595668	0.0647224
	W	5176	0.0269405	0.011238	0.016519
	X	3851	0.0238899	0.0129553	0.0651806
	Other	3418	0.00765541	0.0137259	0.577026
Worry/Vulnerability	H	112793	Ref.			HV	126298	Ref.
	V	8818	-8.11442e-05	0.0078113	0.991712
	HV	4687	-0.0154427	0.0105307	0.142529
	U	37627	0.0139981	0.00420557	0.000873352	UK	60758	0.0144751	0.00348776	3.32222e-05
	K	23131	0.0137307	0.00509886	0.00708378
	J	29464	0.00072414	0.00462182	0.875498	JT	56357	0.00349042	0.00357853	0.329373
	T	26893	0.00530833	0.00479379	0.26815
	I	8025	0.0104858	0.00816141	0.198864	Other	20470	0.0161712	0.00532255	0.00237987
	W	5176	0.0267583	0.0100417	0.00770593
	X	3851	0.00936075	0.0115762	0.418735
	Other	3418	0.0176944	0.0122648	0.149105
