# Supplementary material for: The contributions of mitochondrial and nuclear mitochondrial genetic variation to neuroticism
Source: Nat Commun. 2023 May 30;14:3146. doi: 10.1038/s41467-023-38480-y (PMC10229642; doi:10.1038/s41467-023-38480-y)
Supplement: Supplementary file 5 — Supplementary Data 3 [file 41467_2023_38480_MOESM5_ESM.xlsx]

## Sheet: Sheet1
Supplementary Data 3. Model 2 describing the association between haplogroup and super haplogroup with the three neuroticism traits. Here each tested haplogroup (and super haplogroup) was compared to the remaining haplogroups to determine its association. P values (two-sided t-test) shown in bold passed the significance threshold set at 0.005.
Trait	Haplogroup	Counts	Beta	SE	P	Super Haplogroup	Counts	Beta	SE	P
General neuroticism	H	112793	-0.00657152	0.00355168	0.0642773	HV	126298	-0.00554132	0.0035173	0.115154
	V	8818	-0.0023669	0.00977652	0.808702			-0.00554132	0.0035173	0.115154
	HV	4687	0.0173064	0.0133025	0.193261			-0.00554132	0.0035173	0.115154
	U	37627	0.00618794	0.00502509	0.218171	UK	60758	-0.00511311	0.0041736	0.220535
	K	23131	-0.0207913	0.00621303	0.000818797			-0.00511311	0.0041736	0.220535
	J	29464	0.00274089	0.00557895	0.62322	JT	56357	0.0118914	0.00428725	0.00554313
	T	26893	0.0188512	0.00580767	0.0011709			0.0118914	0.00428725	0.00554313
	I	8025	0.0104371	0.0102323	0.307721	Other	20470	Not Tested
	W	5176	0.014898	0.0126705	0.239673
	X	3851	-0.00177807	0.0146519	0.903411
	Other	3418	Not Tested
Anxiety/Tension	H	112793	-0.00819676	0.00311096	0.00841907	HV	126298	-0.00788902	0.00308084	0.0104476
	V	8818	-0.00595765	0.00856343	0.486612			-0.00788902	0.00308084	0.0104476
	HV	4687	0.0131727	0.0116519	0.258258			-0.00788902	0.00308084	0.0104476
	U	37627	0.00679058	0.00440156	0.122889	UK	60758	0.00991384	0.00365569	0.00669042
	K	23131	0.0115897	0.00544218	0.0332055			0.00991384	0.00365569	0.00669042
	J	29464	-0.0012848	0.00488671	0.792615	JT	56357	-0.00192234	0.00375533	0.608724
	T	26893	-0.00213526	0.00508714	0.674679			-0.00192234	0.00375533	0.608724
	I	8025	-0.00747581	0.00896264	0.404221	Other	20470	Not Tested
	W	5176	0.0226924	0.0110982	0.0408869
	X	3851	0.019481	0.0128338	0.12903
	Other	3418	Not Tested
Worry/Vulnerability	H	112793	-0.00830292	0.00277983	0.00281895	HV	126298	-0.0102279	0.00275289	0.000202967
	V	8818	-0.00500226	0.00765197	0.513292			-0.0102279	0.00275289	0.000202967
	HV	4687	-0.0205618	0.0104116	0.0482819			-0.0102279	0.00275289	0.000202967
	U	37627	0.0107815	0.00393304	0.00612064	UK	60758	0.011877	0.00326655	0.000277016
	K	23131	0.00983923	0.00486293	0.043042			0.011877	0.00326655	0.000277016
	J	29464	-0.00453632	0.00436657	0.298864	JT	56357	-0.00234258	0.00335562	0.485111
	T	26893	0.000617288	0.00454568	0.891982			-0.00234258	0.00335562	0.485111
	I	8025	0.00591159	0.00800869	0.460426	Other	20470	Not Tested
	W	5176	0.0224446	0.00991696	0.0236207
	X	3851	0.00467502	0.0114679	0.683522
	Other	3418	Not Tested
