# Supplementary material for: The contributions of mitochondrial and nuclear mitochondrial genetic variation to neuroticism
Source: Nat Commun. 2023 May 30;14:3146. doi: 10.1038/s41467-023-38480-y (PMC10229642; doi:10.1038/s41467-023-38480-y)
Supplement: Supplementary file 6 — Supplementary Data 4 [file 41467_2023_38480_MOESM6_ESM.xlsx]

## Sheet: Sheet1
Supplementary Data 4. MT-GWAS results for the general factor of neuroticism. Sample sizes and associations are shown for each the UKBB and UKBL arrays separately as well as the final meta-analytic results. N_Study indicates the number of studies (i.e. UKBB and UKBL) that the SNP passed quality control checks in.
SNPID	SNPID2	RSID in dbSNP	SNPID in UKB	SNP Status in UKBB/UKBLa	BP	Gene	Gene_Type	Effect Allele	Non_Effect Allele	MAF_Meta	MAF_UKBB	MAF_UKBL	MAF_1000G_GBR	INFO_UKBB	INFO_UKBL	N_Study	N_Meta	BETA_Meta	SE_Meta	P_Meta	N_UKBB	BETA_UKBB	SE_UKBB	P_UKBB	N_UKBL	BETA_UKBL	SE_UKBL	P_UKBL
m.497C>T	MT:497	rs28660704	Affx-89025674	G/G	497	MT-CR	control region	T	C	0.04807	0.04802	0.04849	0.021978	1	1	2	269506	-0.0335	0.0081	3.816e-05	239816	-0.03516	0.008623	4.546e-05	29690	-0.02009	0.02453	0.4127
m.10463T>C	MT:10463	rs28358279	Affx-79381691	G/G	10463	MT-TR	tRNA	C	T	0.10631	0.1063	0.1064	0.10989	1	1	2	269446	0.0197	0.0056	0.000472	239759	0.02123	0.005973	0.0003781	29687	0.007282	0.01714	0.6709
m.16224T>C	MT:16224	rs386420031		I/I	16224	MT-CR	control region	C	T	0.085116	0.085	0.08605	0.0549451	0.95	0.949	2	261207	-0.022	0.0063	0.000515	232403	-0.02425	0.006709	0.0003004	28804	-0.003544	0.01918	0.8534
m.11299T>C	MT:11299	rs28358285	Affx-89025753	G/G	11299	MT-ND4	protein-coding gene	C	T	0.086591	0.08657	0.08676	0.0549451	1	1	2	269506	-0.0212	0.0062	0.0006271	239816	-0.02256	0.006551	0.000573	29690	-0.009575	0.01882	0.6109
m.14167C>T	MT:14167	rs193302977	Affx-89025746	G/G	14167	MT-ND6	protein-coding gene	T	C	0.086043	0.08605	0.08599	0.0549451	1	1	2	269506	-0.0211	0.0062	0.0006838	239816	-0.02239	0.006569	0.0006531	29690	-0.01016	0.0189	0.5909
m.10550A>G	MT:10550	rs28358280	Affx-34461593	G/G	10550	MT-ND4L	protein-coding gene	G	A	0.086053	0.08603	0.08624	0.0549451	1	1	2	269506	-0.021	0.0062	0.0007045	239816	-0.02253	0.00657	0.0006043	29690	-0.008567	0.01887	0.6499
m.3480A>G	MT:3480	rs28358584	Affx-79381661	G/G	3480	MT-ND1	protein-coding gene	G	A	0.08638	0.08639	0.08629	0.0549451	1	1	2	269506	-0.0208	0.0062	0.0008	239816	-0.02199	0.006558	0.0007988	29690	-0.01066	0.01886	0.5722
m.4917A>G	MT:4917	rs28357980	Affx-79381671	G/G	4917	MT-ND2	protein-coding gene	G	A	0.100636	0.1007	0.1001	0.10989	1	1	2	269506	0.0192	0.0058	0.0008728	239816	0.02157	0.006112	0.0004168	29690	-0.0002788	0.0176	0.9874
m.8697G>A	MT:8697	rs879233543	Affx-89025732	G/G	8697	MT-ATP6	protein-coding gene	A	G	0.10024	0.1003	0.09976	0.10989	1	1	2	269506	0.0192	0.0058	0.0009168	239816	0.02137	0.006124	0.0004835	29690	0.0009968	0.01763	0.9549
m.1189T>C	MT:1189	rs28358571		I/I	1189	MT-RNR1	rRNA	C	T	0.067268	0.06726	0.06733	0.021978	0.98	0.98	2	267980	-0.023	0.007	0.0009488	238473	-0.02341	0.007381	0.001513	29507	-0.01993	0.02113	0.3456
m.15607A>G	MT:15607	rs193302996		I/I	15607	MT-CYB	protein-coding gene	G	A	0.099635	0.09968	0.09926	0.10989	0.999	0.999	2	269505	0.0187	0.0058	0.001253	239815	0.02104	0.00614	0.0006098	29690	-0.0005701	0.01768	0.9743
m.9055G>A	MT:9055	rs193303045	Affx-89025685	G/G	9055	MT-ATP6	protein-coding gene	A	G	0.090528	0.09052	0.0906	0.0769231	1	1	2	269505	-0.0195	0.0061	0.001279	239815	-0.02065	0.006422	0.001301	29690	-0.01032	0.01846	0.5761
m.14905G>A	MT:14905	rs193302983	Affx-34461806	G/G	14905	MT-CYB	protein-coding gene	A	G	0.100866	0.1009	0.1006	0.10989	1	1	2	269481	0.0184	0.0058	0.001407	239799	0.02048	0.006106	0.0007952	29682	0.001326	0.01758	0.9399
m.13368G>A	MT:13368	rs3899498		I/I	13368	MT-ND5	protein-coding gene	A	G	0.100997	0.1009	0.1018	0.10989	0.985	0.98	2	268146	0.0183	0.0058	0.001564	239004	0.0202	0.006118	0.0009589	29142	0.002319	0.01764	0.8954
m.15928G>A	MT:15928	rs527236198	Affx-79381716	G/G	15928	MT-TT	tRNA	A	G	0.101279	0.1013	0.1011	0.10989	1	1	2	268988	0.0182	0.0058	0.001639	239361	0.01994	0.006104	0.001087	29627	0.003381	0.01756	0.8473
m.9698T>C	MT:9698	rs9743	Affx-79381684	G/G	9698	MT-CO3	protein-coding gene	C	T	0.089193	0.08925	0.08872	0.0659341	1	1	2	269505	-0.0192	0.0061	0.001692	239816	-0.01983	0.006459	0.002136	29689	-0.01358	0.01863	0.4661
m.1888G>A	MT:1888	rs2897260		I/I	1888	MT-RNR2	rRNA	A	G	0.099848	0.09915	0.1056	0.10989	0.991	0.978	2	267997	0.0182	0.0058	0.00178	238775	0.02033	0.006167	0.0009788	29222	0.000968	0.01734	0.9555
m.14798T>C	MT:14798	rs28357681	Affx-34461803	G/G	14798	MT-CYB	protein-coding gene	C	T	0.164021	0.1639	0.165	0.153846	1	1	2	269506	-0.0136	0.0047	0.003655	239816	-0.01525	0.00497	0.002146	29690	-0.0003802	0.01427	0.9787
m.15452C>A	MT:15452	rs193302994	Affx-34461828	G/G	15452	MT-CYB	protein-coding gene	A	C	0.20874	0.2085	0.2107	0.21978	1	1	2	269478	0.0116	0.0043	0.006505	239794	0.0132	0.004528	0.00356	29684	-0.001214	0.01296	0.9254
m.11251A>G	MT:11251	rs869096886	Affx-34461623	G/G	11251	MT-ND4	protein-coding gene	G	A	0.208419	0.2082	0.2102	0.21978	1	1	2	269440	0.0114	0.0043	0.007581	239750	0.01306	0.004531	0.003952	29690	-0.002002	0.01297	0.8773
m.4216T>C	MT:4216	rs1599988	Affx-89025684	G/G	4216	MT-ND1	protein-coding gene	C	T	0.21244	0.2122	0.2144	0.21978	1	1	2	269506	0.0113	0.0042	0.007709	239816	0.01305	0.004499	0.003717	29690	-0.002884	0.01288	0.8228
m.11812A>G	MT:11812	rs3088053	Affx-34461648	G/G	11812	MT-ND4	protein-coding gene	G	A	0.080826	0.08069	0.08194	0.0989011	1	1	2	269505	0.0163	0.0064	0.01032	239816	0.01981	0.006751	0.003348	29689	-0.01199	0.01931	0.5347
m.16193C>T	MT:16193	rs879091650	Affx-89025703	G/G	16193	MT-CR	control region	T	C	0.013495	0.01337	0.01452	0.010989	1	1	2	269499	0.0387	0.0151	0.01058	239811	0.03068	0.01613	0.05716	29688	0.09793	0.04384	0.0255
m.14233A>G	MT:14233	rs3915611	Affx-79381707	I/G	14233	MT-ND6	protein-coding gene	G	A	0.0815941	0.0815	0.08235	0.0989011	0.989	1	2	268324	0.0157651	0.00636039	0.0131887	238634	0.01965	0.006738	0.003547	29690	-0.01601	0.01927	0.4062
m.709G>A	MT:709	rs2853517	Affx-34462196	G/G	709	MT-RNR1	rRNA	A	G	0.147235	0.1473	0.1467	0.164835	1	1	2	269289	0.0119	0.0049	0.0155	239614	0.01156	0.005195	0.02611	29675	0.01453	0.01497	0.3317
m.16126T>C	MT:16126	rs147029798		I/I	16126	MT-CR	control region	C	T	0.203011	0.203	0.2031	0.230769	0.971	0.965	2	261587	0.0104	0.0044	0.01712	232447	0.0118	0.004643	0.01103	29140	-0.0005891	0.01327	0.9646
m.1811A>G	MT:1811	rs28358576	Affx-89025771	I/G	1811	MT-RNR2	rRNA	G	A	0.128959	0.1288	0.1302	0.10989	0.968	1	2	260904	-0.0118936	0.00527611	0.0241815	231214	-0.01155	0.005601	0.03922	29690	-0.0146	0.01572	0.353
m.13965T>C	MT:13965	rs869156190	Affx-79381705	G/G	13965	MT-ND5	protein-coding gene	C	T	0.012359	0.01231	0.01275	0.010989	1	1	2	269466	0.0301	0.0157	0.05535	239784	0.035	0.01668	0.03585	29682	-0.008971	0.04734	0.8497
m.12633C>A	MT:12633	rs3926883	Affx-89025731	G/G	12633	MT-ND5	protein-coding gene	A	C	0.019291	0.01946	0.01791	0.010989	1	1	2	269498	0.0239	0.0126	0.05896	239808	0.02105	0.01334	0.1145	29690	0.04839	0.0394	0.2194
m.2706A>G	MT:2706	rs2854128	Affx-34461959	G/G	2706	MT-RNR2	rRNA	A	G	0.439105	0.4394	0.4367	0.428571	1	1	2	269249	-0.0066	0.0035	0.0604	239583	-0.005806	0.003711	0.1177	29666	-0.01296	0.01065	0.2234
m.16163A>G	MT:16163	rs41479950		I/I	16163	MT-CR	control region	G	A	0.018696	0.01888	0.0172	0.010989	0.998	0.995	2	269467	0.0241	0.0128	0.06057	239787	0.0212	0.01353	0.1171	29680	0.04929	0.04017	0.2198
m.150C>T	MT:150	rs62581312	Affx-52321525	G/G	150	MT-CR	control region	T	C	0.092849	0.09262	0.09471	0.153846	1	1	2	269491	0.011	0.006	0.06589	239801	0.01163	0.006359	0.06744	29690	0.006206	0.01809	0.7316
m.10398A>G	MT:10398	rs2853826	Affx-79381690	G/G	10398	MT-ND3	protein-coding gene	G	A	0.212506	0.2122	0.215	0.142857	1	1	2	269220	-0.0077	0.0043	0.06845	239582	-0.007505	0.004503	0.09564	29638	-0.0097	0.01287	0.4512
m.7028C>T	MT:7028	rs2015062	Affx-34462190	G/G	7028	MT-CO1	protein-coding gene	C	T	0.437616	0.4379	0.4353	0.428571	1	1	2	269501	-0.0061	0.0035	0.07986	239811	-0.005323	0.003711	0.1514	29690	-0.01283	0.01064	0.2282
m.73A>G	MT:73	rs869183622	Affx-79504644	G/G	73	MT-CR	control region	A	G	0.450143	0.4508	0.4448	0.406593	1	1	2	269499	-0.0056	0.0035	0.1092	239814	-0.006004	0.0037	0.1047	29685	-0.002244	0.01062	0.8326
m.930G>A	MT:930	rs41352944		I/I	930	MT-RNR1	rRNA	A	G	0.051465	0.05138	0.05215	0.0769231	0.997	0.997	2	269233	0.0119	0.0079	0.1301	239586	0.01575	0.008324	0.05856	29647	-0.01952	0.02375	0.4112
m.5147G>A	MT:5147	rs367778601	Affx-89025778	G/G	5147	MT-ND2	protein-coding gene	A	G	0.058185	0.05801	0.05961	0.0769231	1	1	2	269478	0.0111	0.0074	0.1329	239790	0.01421	0.007863	0.07065	29688	-0.01351	0.0223	0.5447
m.12308A>G	MT:12308	rs2853498	Affx-79381698	I/G	12308	MT-TL2	tRNA	G	A	0.217038	0.2158	0.2269	0.241758	0.988	1	2	266251	-0.00634131	0.00424323	0.135057	236561	-0.007352	0.004506	0.1028	29690	0.001574	0.01261	0.9007
m.5426T>C	MT:5426	rs878866102		I/F	5426	MT-ND2	protein-coding gene	C	T	0.01611	0.01611	NA	0.010989	0.999	NA	1	239798	0.02128	0.0146	0.1451	239798	0.02128	0.0146	0.1451	NA	NA	NA	NA
m.10044A>G	MT:10044	rs41362547	Affx-34461570	G/F	10044	MT-TG	tRNA	G	A	0.01042	0.01042	NA	0	1	NA	1	239816	0.0254	0.0182	0.1629	239816	0.02545	0.01824	0.163	NA	NA	NA	NA
m.7476C>T	MT:7476	rs201950015	Affx-79443447	G/G	7476	MT-TS1	tRNA	T	C	0.01842	0.01835	0.01899	0.010989	1	1	2	269506	0.0179	0.0129	0.1666	239816	0.02025	0.01375	0.1408	29690	-0.0003061	0.03828	0.9936
m.340C>T	MT:340	rs117394573		I/F	340	MT-CR	control region	T	C	0.01061	0.01061	NA	0	0.914	NA	1	238618	0.0243	0.0179	0.1747	238618	0.02428	0.01789	0.1748	NA	NA	NA	NA
m.5004T>C	MT:5004	rs41419549	Affx-79381672	G/G	5004	MT-ND2	protein-coding gene	C	T	0.020674	0.02062	0.02111	0.021978	1	1	2	269506	0.0165	0.0123	0.1779	239816	0.01404	0.01301	0.2804	29690	0.03656	0.03689	0.3217
m.242C>T	MT:242	rs1556422403		I/F	242	MT-CR	control region	T	C	0.01397	0.01397	NA	0	0.999	NA	1	239816	0.021	0.0157	0.1808	239816	0.02101	0.0157	0.1808	NA	NA	NA	NA
m.12007G>A	MT:12007	rs2853497		I/F	12007	MT-ND4	protein-coding gene	A	G	0.01407	0.01407	NA	0	0.94	NA	1	239246	0.0209	0.0157	0.1821	239246	0.02091	0.01567	0.1821	NA	NA	NA	NA
m.319T>C	MT:319	rs879055956		F/I	319	MT-CR	control region	C	T	0.01024	NA	0.01024	0	NA	0.988	1	29675	-0.06977	0.05236	0.1827	NA	NA	NA	NA	29675	-0.06977	0.05236	0.1827
m.8557G>A	MT:8557	rs386829040		I/F	8557	MT-ATP6	protein-coding gene	A	G	0.01398	0.01398	NA	0	0.989	NA	1	239660	0.0206	0.0157	0.1888	239660	0.02063	0.0157	0.1887	NA	NA	NA	NA
m.2158T>C	MT:2158	rs41349444	Affx-34461927	G/F	2158	MT-RNR2	rRNA	C	T	0.01411	0.01411	NA	0	1	NA	1	239816	0.0205	0.0156	0.1902	239816	0.02046	0.01562	0.1903	NA	NA	NA	NA
m.12372G>A	MT:12372	rs2853499	Affx-34461680	G/G	12372	MT-ND5	protein-coding gene	A	G	0.225807	0.2256	0.2275	0.252747	1	1	2	269478	-0.0054	0.0042	0.1938	239790	-0.006288	0.004405	0.1535	29688	0.001838	0.0126	0.8841
m.16231T>C	MT:16231	rs386829286		F/I	16231	MT-CR	control region	C	T	0.01023	NA	0.01023	0	NA	0.965	1	29638	-0.06756	0.05245	0.1977	NA	NA	NA	NA	29638	-0.06756	0.05245	0.1977
m.217T>C	MT:217	rs41531144		I/F	217	MT-CR	control region	C	T	0.01114	0.01114	NA	0	0.802	NA	1	236237	0.0223	0.0176	0.2036	236237	0.02234	0.01757	0.2034	NA	NA	NA	NA
m.13722A>G	MT:13722	rs386829190		F/I	13722	MT-ND5	protein-coding gene	G	A	0.01027	NA	0.01027	0	NA	0.989	1	29676	-0.06642	0.05227	0.2039	NA	NA	NA	NA	29676	-0.06642	0.05227	0.2039
m.14793A>G	MT:14793	rs2853504	Affx-89025687	I/G	14793	MT-CYB	protein-coding gene	G	A	0.0493825	0.04899	0.05254	0.0549451	0.99	1	2	268500	0.0100743	0.00803087	0.209681	238810	0.005604	0.008542	0.5118	29690	0.04411	0.02357	0.06128
m.16278C>T	MT:16278	rs41458645		F/I	16278	MT-CR	control region	T	C	0.02456	NA	0.02456	0.0659341	NA	0.677	1	28463	0.0432	0.0345	0.2114	NA	NA	NA	NA	28463	0.04315	0.03453	0.2114
m.11467A>G	MT:11467	rs2853493	Affx-79381696	G/G	11467	MT-ND4	protein-coding gene	G	A	0.225498	0.2253	0.2271	0.252747	1	1	2	269504	-0.0052	0.0042	0.2125	239815	-0.006104	0.004407	0.166	29689	0.002319	0.01261	0.8541
m.482T>C	MT:482	rs386419941		I/F	482	MT-CR	control region	C	T	0.01129	0.01129	NA	0	0.969	NA	1	239221	-0.0215	0.0175	0.2188	239221	-0.02152	0.0175	0.2188	NA	NA	NA	NA
m.1243T>C	MT:1243	rs28358572	Affx-34461684	G/G	1243	MT-RNR1	rRNA	C	T	0.019606	0.01971	0.01877	0.021978	1	1	2	269506	0.0155	0.0126	0.2193	239816	0.01157	0.0133	0.3844	29690	0.04987	0.03944	0.206
m.3505A>G	MT:3505	rs28358585		I/I	3505	MT-ND1	protein-coding gene	G	A	0.01952	0.01962	0.01871	0.021978	0.999	1	2	269498	0.0155	0.0126	0.2198	239808	0.01193	0.01333	0.3708	29690	0.04676	0.03947	0.2362
m.11947A>G	MT:11947	rs28359168	Affx-92047855	G/I	11947	MT-ND4	protein-coding gene	G	A	0.0194607	0.01954	0.01882	0.021978	1	0.998	2	269504	0.0155075	0.0126416	0.219933	239816	0.01125	0.01335	0.3996	29688	0.05246	0.03933	0.1822
m.11674C>T	MT:11674	rs28358286	Affx-89025715	G/G	11674	MT-ND4	protein-coding gene	T	C	0.019985	0.02007	0.01929	0.021978	1	1	2	269505	0.0152	0.0125	0.2231	239815	0.01103	0.01318	0.4027	29690	0.05171	0.03895	0.1843
m.14133A>G	MT:14133	rs879100848	Affx-79443502	G/G	14133	MT-ND5	protein-coding gene	G	A	0.010293	0.01025	0.01065	0	1	1	2	269506	0.0208	0.0172	0.2264	239816	0.03062	0.01828	0.09394	29690	-0.05624	0.05129	0.2729
m.508A>G	MT:508	rs113683159		I/F	508	MT-CR	control region	G	A	0.01098	0.01098	NA	0	0.994	NA	1	239696	0.0212	0.0176	0.2278	239696	0.02119	0.01757	0.2278	NA	NA	NA	NA
m.456C>T	MT:456	rs41356551	Affx-79381653	F/G	456	MT-CR	control region	T	C	0.03877	NA	0.03877	0.0769231	NA	1	1	29690	-0.033	0.0274	0.2288	NA	NA	NA	NA	29690	-0.033	0.02742	0.2287
m.16145G>A	MT:16145	rs41419246	Affx-79381720	G/F	16145	MT-CR	control region	A	G	0.03403	0.03403	NA	0.010989	1	NA	1	239812	0.012	0.0102	0.2372	239812	0.01201	0.01016	0.2372	NA	NA	NA	NA
m.13105A>G	MT:13105	rs2853501	Affx-34461715	G/G	13105	MT-ND5	protein-coding gene	G	A	0.013478	0.01351	0.01322	0	1	1	2	269487	-0.0175	0.0149	0.2414	239799	-0.02258	0.01576	0.152	29688	0.0258	0.0458	0.5731
m.13104A>G	MT:13104	rs878871104	Affx-52321475	G/F	13104	MT-ND5	protein-coding gene	G	A	0.0104	0.0104	NA	0	1	NA	1	239036	-0.0206	0.0179	0.2513	239036	-0.02057	0.01793	0.2514	NA	NA	NA	NA
m.3197T>C	MT:3197	rs2854131	Affx-79381660	G/G	3197	MT-RNR2	rRNA	C	T	0.091568	0.09137	0.09319	0.142857	1	1	2	269073	0.0068	0.006	0.2577	239443	0.005204	0.006396	0.4159	29630	0.01994	0.01817	0.2724
m.8251G>A	MT:8251	rs3021089	Affx-89025743	I/G	8251	MT-CO2	protein-coding gene	A	G	0.0559166	0.05563	0.05823	0.043956	0.996	1	2	269359	0.00848543	0.00758584	0.263316	239669	0.00845	0.008049	0.2938	29690	0.008767	0.02269	0.6992
m.3992C>T	MT:3992	rs879051705	Affx-79381667	G/G	3992	MT-ND1	protein-coding gene	T	C	0.0233	0.02326	0.02362	0.032967	1	1	2	269506	0.0129	0.0116	0.2642	239816	0.01241	0.01225	0.3113	29690	0.0168	0.03468	0.6281
m.12414T>C	MT:12414	rs193302950		I/I	12414	MT-ND5	protein-coding gene	C	T	0.019403	0.01957	0.01804	0.021978	0.997	0.993	2	269429	0.0141	0.0127	0.2664	239772	0.01216	0.01335	0.3623	29657	0.0315	0.04021	0.4333
m.9477G>A	MT:9477	rs2853825	Affx-89025765	I/G	9477	MT-CO3	protein-coding gene	A	G	0.0915435	0.09126	0.09383	0.142857	0.997	1	2	269171	0.00664422	0.00603102	0.270603	239481	0.005328	0.006397	0.4049	29690	0.01717	0.01809	0.3424
m.15257G>A	MT:15257	rs41518645	Affx-79381710	G/G	15257	MT-CYB	protein-coding gene	A	G	0.021854	0.02181	0.02221	0.010989	1	1	2	269506	0.013	0.0119	0.2723	239816	0.01437	0.0126	0.2538	29690	0.002429	0.03558	0.9456
m.4561T>C	MT:4561	rs41376350	Affx-34462060	G/G	4561	MT-ND2	protein-coding gene	C	T	0.012404	0.01246	0.01195	0.021978	1	1	2	269506	-0.0172	0.0158	0.2741	239816	-0.02485	0.01661	0.1346	29690	0.05096	0.04969	0.3051
m.16526G>A	MT:16526	rs386829315		F/I	16526	MT-CR	control region	A	G	0.01245	NA	0.01245	0.032967	NA	0.798	1	29681	0.0522	0.0478	0.2745	NA	NA	NA	NA	29681	0.05221	0.04778	0.2744
m.13708G>A	MT:13708	rs28359178	Affx-34461745	G/G	13708	MT-ND5	protein-coding gene	A	G	0.129705	0.1294	0.1322	0.186813	1	1	2	269492	0.0055	0.0052	0.2851	239805	0.006145	0.00548	0.2622	29687	0.000519	0.01559	0.9734
m.15907A>G	MT:15907	rs41383248		I/F	15907	MT-TT	tRNA	G	A	0.01105	0.01105	NA	0	0.976	NA	1	239579	0.0186	0.0175	0.2876	239579	0.01862	0.01751	0.2877	NA	NA	NA	NA
m.9123G>A	MT:9123	rs28358270	Affx-92047864	G/I	9123	MT-ATP6	protein-coding gene	A	G	0.0196802	0.01992	0.01773	0.021978	1	0.926	2	269301	0.0132647	0.0125571	0.290809	239816	0.01277	0.01322	0.3343	29485	0.01783	0.04016	0.657
m.3720A>G	MT:3720	rs41355750	Affx-79381663	G/F	3720	MT-ND1	protein-coding gene	G	A	0.01172	0.01172	NA	0	1	NA	1	239792	0.018	0.017	0.2916	239792	0.01796	0.01703	0.2916	NA	NA	NA	NA
m.7789G>A	MT:7789	rs386829014		I/I	7789	MT-CO2	protein-coding gene	A	G	0.010294	0.01025	0.01066	0	0.998	0.982	2	269485	0.0181	0.0172	0.2947	239816	0.02867	0.0183	0.1171	29669	-0.06483	0.05113	0.2048
m.8269G>A	MT:8269	rs1556423413	Affx-89025766	G/G	8269	MT-CO2	protein-coding gene	A	G	0.032673	0.03253	0.03383	0.021978	1	1	2	269506	0.0102	0.0098	0.2976	239816	0.01419	0.01039	0.1721	29690	-0.02146	0.02926	0.4634
m.6152T>C	MT:6152	rs1556423086		I/F	6152	MT-CO1	protein-coding gene	C	T	0.011441	0.01144	NA	0	0.997	NA	1	239810	0.0177	0.0172	0.3029	239810	0.01774	0.01722	0.303	NA	NA	NA	NA
m.6045C>T	MT:6045	rs879061193		I/F	6045	MT-CO1	protein-coding gene	T	C	0.01144	0.01144	NA	0	0.997	NA	1	239813	0.0177	0.0172	0.3032	239813	0.01773	0.01722	0.3032	NA	NA	NA	NA
m.13734T>C	MT:13734	rs41421644		I/F	13734	MT-ND5	protein-coding gene	C	T	0.01108	0.01108	NA	0	0.977	NA	1	239542	0.0179	0.0175	0.3064	239542	0.01789	0.01749	0.3063	NA	NA	NA	NA
m.13966A>G	MT:13966	rs41535848	Affx-34461763	G/G	13966	MT-ND5	protein-coding gene	G	A	0.018296	0.01832	0.0181	0.0549451	1	1	2	269504	0.0132	0.0129	0.3067	239814	0.00818	0.0137	0.5505	29690	0.0554	0.03958	0.1616
m.15884G>A	MT:15884	rs527236195	Affx-89025667	G/G	15884	MT-CYB	protein-coding gene	A	G	0.013493	0.01352	0.01328	0.0659341	1	1	2	269425	-0.0154	0.0151	0.3072	239739	-0.01378	0.01594	0.3871	29686	-0.02937	0.04673	0.5296
m.10876A>G	MT:10876	rs879036391		I/F	10876	MT-ND4	protein-coding gene	G	A	0.01144	0.01144	NA	0.010989	0.953	NA	1	239197	0.0173	0.0172	0.3148	239197	0.01733	0.01724	0.3147	NA	NA	NA	NA
m.4793A>G	MT:4793	rs1556422900	Affx-89025751	G/G	4793	MT-ND2	protein-coding gene	G	A	0.013531	0.01358	0.01314	0	1	1	2	269505	-0.015	0.015	0.3178	239815	-0.01239	0.0159	0.4358	29690	-0.0365	0.04563	0.4237
m.204T>C	MT:204	rs3135032		I/I	204	MT-CR	control region	C	T	0.020817	0.02086	0.02046	0.021978	0.779	0.76	2	260087	0.0124	0.0125	0.3183	231844	0.005467	0.01316	0.6779	28243	0.07214	0.03854	0.06126
m.13617T>C	MT:13617	rs2853503	Affx-89025711	G/G	13617	MT-ND5	protein-coding gene	C	T	0.092551	0.09232	0.09443	0.142857	1	1	2	269506	0.0059	0.006	0.3245	239816	0.004373	0.006362	0.4918	29690	0.01828	0.01804	0.3112
m.13879T>C	MT:13879	rs879087566	Affx-89025700	G/G	13879	MT-ND5	protein-coding gene	C	T	0.014828	0.01472	0.01571	0	1	1	2	269495	0.0142	0.0144	0.3254	239815	0.02229	0.01528	0.1447	29680	-0.04969	0.0428	0.2456
m.4646T>C	MT:4646	rs375312364	Affx-79443430	I/G	4646	MT-ND2	protein-coding gene	C	T	0.0209433	0.02068	0.02307	0.043956	0.998	1	2	269459	-0.011759	0.0121429	0.33285	239769	-0.01067	0.01294	0.4098	29690	-0.01979	0.03514	0.5733
m.15218A>G	MT:15218	rs2853506	Affx-89025745	G/G	15218	MT-CYB	protein-coding gene	G	A	0.040392	0.04032	0.04098	0.021978	1	1	2	269505	0.0083	0.0088	0.3489	239815	0.004828	0.009365	0.6062	29690	0.03577	0.02647	0.1767
m.5390A>G	MT:5390	rs41333444	Affx-79381673	G/F	5390	MT-ND2	protein-coding gene	G	A	0.01152	0.01152	NA	0	1	NA	1	239816	0.0159	0.0171	0.3527	239816	0.01594	0.01715	0.3527	NA	NA	NA	NA
m.5656A>G	MT:5656	rs41453547	Affx-34462122	G/G	5656	Intergene	Intergenic region	G	A	0.012766	0.01271	0.01322	0.021978	1	1	2	269506	0.0136	0.0155	0.3802	239816	0.01207	0.01646	0.4635	29690	0.02584	0.04637	0.5773
m.228G>A	MT:228	rs41323649	Affx-52321592	G/G	228	MT-CR	control region	A	G	0.064677	0.06454	0.06579	0.0549451	1	1	2	269498	-0.0062	0.0071	0.3836	239808	-0.00782	0.007481	0.2959	29690	0.007457	0.02137	0.7271
m.13637A>G	MT:13637	rs200855215		I/I	13637	MT-ND5	protein-coding gene	G	A	0.024006	0.024	0.02405	0.0659341	0.97	0.973	2	268121	-0.0098	0.0114	0.3896	238570	-0.006723	0.01206	0.5771	29551	-0.03504	0.03456	0.3107
m.4529A>T	MT:4529	rs1556422869	Affx-92047849	G/F	4529	MT-ND2	protein-coding gene	T	A	0.03261	0.03261	NA	0.021978	1	NA	1	239816	0.0089	0.0104	0.3901	239816	0.008913	0.01037	0.3901	NA	NA	NA	NA
m.9899T>C	MT:9899	rs41345446	Affx-79381685	G/F	9899	MT-CO3	protein-coding gene	C	T	0.01789	0.01789	NA	0.010989	1	NA	1	239816	0.0119	0.0139	0.3923	239816	0.0119	0.01391	0.3924	NA	NA	NA	NA
m.5046G>A	MT:5046	rs878927053	Affx-34462094	G/I	5046	MT-ND2	protein-coding gene	A	G	0.0204352	0.02064	0.01878	0.021978	1	0.921	2	269491	0.0105139	0.012338	0.394128	239815	0.006544	0.01299	0.6143	29676	0.04711	0.03944	0.2323
m.16051A>G	MT:16051	rs117565943		I/I	16051	MT-CR	control region	G	A	0.012377	0.01178	0.01732	0.010989	0.646	0.707	2	261153	0.0135	0.0159	0.3962	232812	0.01932	0.01724	0.2624	28341	-0.01952	0.04099	0.6339
m.4336T>C	MT:4336	rs41456348	Affx-79381668	G/G	4336	MT-TQ	tRNA	C	T	0.02435	0.02448	0.02329	0.021978	1	1	2	269506	0.0093	0.0113	0.4099	239816	0.01048	0.01195	0.3804	29690	-0.0006315	0.03499	0.9856
m.11332C>T	MT:11332	rs55714831	Affx-92047873	G/I	11332	MT-ND4	protein-coding gene	T	C	0.0209562	0.0209	0.02141	0.043956	1	1	2	269506	-0.00996968	0.0121478	0.411818	239816	-0.009309	0.01288	0.4697	29690	-0.01529	0.03655	0.6757
m.215A>G	MT:215	rs879219259		I/I	215	MT-CR	control region	G	A	0.0101	0.01006	0.01042	0	0.738	0.745	2	264846	0.0144	0.0176	0.4125	235677	0.02511	0.01864	0.1778	29169	-0.07025	0.05238	0.1798
m.15693T>C	MT:15693	rs200975632	Affx-89025690	G/G	15693	MT-CYB	protein-coding gene	C	T	0.020996	0.02094	0.02144	0.043956	1	1	2	269506	-0.0099	0.0121	0.4143	239816	-0.009236	0.01287	0.4728	29690	-0.01533	0.03652	0.6747
m.5495T>C	MT:5495	rs3020602	Affx-79381676	G/F	5495	MT-ND2	protein-coding gene	C	T	0.01623	0.01623	NA	0.010989	1	NA	1	239816	0.0116	0.0145	0.4263	239816	0.01155	0.01452	0.4265	NA	NA	NA	NA
m.6047A>G	MT:6047	rs879104796	Affx-79443438	G/I	6047	MT-CO1	protein-coding gene	G	A	0.0209473	0.02089	0.02141	0.043956	1	0.999	2	269506	-0.00948489	0.0121478	0.434926	239816	-0.008764	0.01288	0.4963	29690	-0.01529	0.03655	0.6757
m.14620C>T	MT:14620	rs879141731	Affx-92047865	G/I	14620	MT-ND6	protein-coding gene	T	C	0.0212587	0.02124	0.02141	0.043956	1	0.999	2	269506	-0.00939999	0.0120554	0.435548	239816	-0.008681	0.01277	0.4967	29690	-0.01529	0.03655	0.6757
m.9380G>A	MT:9380	rs878923250		I/F	9380	MT-CO3	protein-coding gene	A	G	0.02334	0.02334	NA	0	0.778	NA	1	236129	0.009629	0.01238	0.4365	236129	0.009629	0.01238	0.4365	NA	NA	NA	NA
m.15043G>A	MT:15043	rs193302985	Affx-79381709	G/G	15043	MT-CYB	protein-coding gene	A	G	0.042042	0.04203	0.04214	0.032967	1	1	2	269506	0.0067	0.0087	0.4413	239816	0.008477	0.009175	0.3556	29690	-0.008149	0.02627	0.7564
m.14582A>G	MT:14582	rs41354845		I/I	14582	MT-ND6	protein-coding gene	G	A	0.01684	0.017	0.01551	0.021978	0.962	0.908	2	268401	0.0104	0.0136	0.4462	239283	0.01014	0.01432	0.4788	29118	0.01232	0.04323	0.7756
m.14365C>T	MT:14365	rs2853815		I/I	14365	MT-ND6	protein-coding gene	T	C	0.016818	0.017	0.01533	0.021978	0.979	0.959	2	268847	0.0101	0.0136	0.4593	239283	0.01014	0.01432	0.4788	29564	0.00932	0.04319	0.8292
m.8994G>A	MT:8994	rs28358887	Affx-89025749	G/G	8994	MT-ATP6	protein-coding gene	A	G	0.02263	0.02268	0.02222	0.021978	1	1	2	269505	0.0087	0.0118	0.4608	239816	0.002135	0.01242	0.8635	29689	0.06447	0.0363	0.07569
m.4727A>G	MT:4727	rs1556422891		I/F	4727	MT-ND2	protein-coding gene	G	A	0.02292	0.02292	NA	0	0.997	NA	1	239787	0.008758	0.01239	0.4797	239787	0.008758	0.01239	0.4797	NA	NA	NA	NA
m.16298T>C	MT:16298	rs148377232	Affx-79443528	F/G	16298	MT-CR	control region	C	T	0.04159	NA	0.04159	0	NA	1	1	29690	0.0182	0.0265	0.4909	NA	NA	NA	NA	29690	0.01824	0.02648	0.4909
m.250T>C	MT:250	rs1556422406		I/I	250	MT-CR	control region	C	T	0.033418	0.03375	0.03072	0.021978	0.996	0.999	2	269497	0.0066	0.0097	0.4959	239808	0.007075	0.0102	0.488	29689	0.002226	0.03055	0.9419
m.12501G>A	MT:12501	rs28397767	Affx-86886472	G/G	12501	MT-ND5	protein-coding gene	A	G	0.036453	0.03642	0.03672	0.021978	1	1	2	269372	0.0062	0.0093	0.5044	239696	0.008475	0.009847	0.3894	29676	-0.01228	0.02809	0.6621
m.16270C>T	MT:16270	rs2857290	Affx-79381724	G/F	16270	MT-CR	control region	T	C	0.08973	0.08973	NA	0.120879	1	NA	1	239812	0.0042	0.0064	0.5109	239812	0.004237	0.006444	0.5108	NA	NA	NA	NA
m.13020T>C	MT:13020	rs75577869	Affx-92047856	G/F	13020	MT-ND5	protein-coding gene	C	T	0.01295	0.01295	NA	0	1	NA	1	239816	0.0106	0.0162	0.5118	239816	0.01062	0.01619	0.5118	NA	NA	NA	NA
m.10915T>C	MT:10915	rs2857285	Affx-79381694	G/F	10915	MT-ND4	protein-coding gene	C	T	0.01243	0.01243	NA	0.010989	1	NA	1	239816	0.0109	0.0166	0.512	239816	0.01086	0.01656	0.512	NA	NA	NA	NA
m.3010G>A	MT:3010	rs3928306	Affx-34461976	G/G	3010	MT-RNR2	rRNA	A	G	0.260465	0.2604	0.261	0.208791	1	1	2	269316	-0.0025	0.004	0.5214	239648	-0.001154	0.004195	0.7833	29668	-0.01396	0.01204	0.2462
m.15833C>T	MT:15833	rs41504845	Affx-79381714	G/G	15833	MT-CYB	protein-coding gene	T	C	0.019745	0.0198	0.01929	0.010989	1	1	2	269488	0.008	0.0125	0.5237	239798	0.01079	0.01326	0.4157	29690	-0.01546	0.03838	0.687
m.263A>G	MT:263	rs2853515	Affx-34461957	G/G	263	MT-CR	control region	A	G	0.010414	0.0103	0.01134	0	1	1	2	269505	0.0107	0.0172	0.534	239815	0.01255	0.01829	0.4928	29690	-0.003338	0.05021	0.947
m.9716T>C	MT:9716	rs41502750	Affx-34462338	G/G	9716	MT-CO3	protein-coding gene	C	T	0.015712	0.01571	0.01573	0.043956	1	1	2	269506	-0.0087	0.014	0.5343	239816	-0.01143	0.01482	0.4404	29690	0.01453	0.04336	0.7376
m.1700T>C	MT:1700	rs2854126		I/F	1700	MT-RNR2	rRNA	C	T	0.0171	0.0171	NA	0.010989	0.996	NA	1	239771	0.008734	0.01413	0.5366	239771	0.008734	0.01413	0.5366	NA	NA	NA	NA
m.10034T>C	MT:10034	rs41347846		I/I	10034	MT-TG	tRNA	C	T	0.033643	0.03375	0.03278	0.021978	0.999	0.995	2	269454	0.0059	0.0096	0.5389	239805	0.00699	0.0102	0.4932	29649	-0.003056	0.02966	0.9179
m.1721C>T	MT:1721	rs200626438	Affx-79443409	G/G	1721	MT-RNR2	rRNA	T	C	0.026714	0.02668	0.02699	0.0659341	1	1	2	269506	-0.0066	0.0108	0.5438	239816	-0.004748	0.01143	0.6779	29690	-0.02133	0.03273	0.5145
m.3394T>C	MT:3394	rs41460449	Affx-34461996	G/F	3394	MT-ND1	protein-coding gene	C	T	0.01469	0.01469	NA	0	1	NA	1	239814	-0.0093	0.0154	0.5469	239814	-0.009252	0.01536	0.5469	NA	NA	NA	NA
m.295C>T	MT:295	rs41528348	Affx-92047869	G/I	295	MT-CR	control region	T	C	0.110178	0.1102	0.11	0.10989	1	0.998	2	269068	0.00323798	0.00555115	0.559692	239427	0.003818	0.005876	0.5159	29641	-0.001577	0.01693	0.9258
m.5999T>C	MT:5999	rs879118820	Affx-79443437	G/I	5999	MT-CO1	protein-coding gene	C	T	0.0214378	0.02144	0.02142	0.0549451	1	0.929	2	269505	-0.0069775	0.0120133	0.561365	239816	-0.005978	0.01272	0.6384	29689	-0.01523	0.03655	0.6768
m.1438A>G	MT:1438	rs2001030	Affx-34461788	G/G	1438	MT-RNR1	rRNA	A	G	0.028912	0.02887	0.02926	0.032967	1	1	2	269429	-0.006	0.0104	0.5661	239741	-0.004383	0.01101	0.6906	29688	-0.01871	0.03131	0.5501
m.499G>A	MT:499	rs3901846		I/I	499	MT-CR	control region	A	G	0.027124	0.02768	0.0226	0.043956	0.978	0.979	2	268575	0.0061	0.0107	0.5728	238957	0.00756	0.01125	0.5018	29618	-0.009114	0.03566	0.7983
m.4024A>G	MT:4024	rs41504646	Affx-34462030	G/G	4024	MT-ND1	protein-coding gene	G	A	0.019422	0.01938	0.01976	0.021978	1	1	2	269506	0.0069	0.0127	0.5854	239816	0.005064	0.01342	0.7059	29690	0.02173	0.03808	0.5683
m.12612A>G	MT:12612	rs28359172	Affx-34461691	G/G	12612	MT-ND5	protein-coding gene	G	A	0.110184	0.1099	0.1125	0.10989	1	1	2	269505	0.003	0.0055	0.5862	239815	0.003553	0.005881	0.5457	29690	-0.001296	0.01674	0.9383
m.13759G>A	MT:13759	rs386420024	Affx-79443499	G/F	13759	MT-ND5	protein-coding gene	A	G	0.01649	0.01649	NA	0	1	NA	1	239811	0.0076	0.0144	0.5986	239811	0.007602	0.01444	0.5986	NA	NA	NA	NA
m.15758A>G	MT:15758	rs527236193	Affx-34461837	G/G	15758	MT-CYB	protein-coding gene	G	A	0.019571	0.01946	0.02048	0	1	1	2	269506	0.0065	0.0125	0.606	239816	0.006585	0.01331	0.6209	29690	0.005541	0.03734	0.882
m.16391G>A	MT:16391	rs869031877	Affx-79381726	G/I	16391	MT-CR	control region	A	G	0.0333903	0.03343	0.03306	0.032967	1	0.924	2	268660	0.00487462	0.00970218	0.615368	239816	0.007158	0.01025	0.4851	28844	-0.01479	0.03008	0.623
m.11485T>C	MT:11485	rs28529320	Affx-89025734	F/G	11485	MT-ND4	protein-coding gene	C	T	0.02061	NA	0.02061	0.010989	NA	1	1	29690	-0.0183	0.0371	0.6225	NA	NA	NA	NA	29690	-0.01828	0.03713	0.6225
m.3796A>G	MT:3796	rs28357970	Affx-89025739	G/G	3796	MT-ND1	protein-coding gene	G	A	0.016065	0.01598	0.01675	0.043956	1	1	2	269506	0.0067	0.0139	0.6325	239816	0.005423	0.01478	0.7138	29690	0.01613	0.04107	0.6946
m.15924A>G	MT:15924	rs193303001	Affx-79381715	G/F	15924	MT-TT	tRNA	G	A	0.06018	0.06018	NA	0.032967	1	NA	1	239815	0.0037	0.0077	0.6352	239815	0.003672	0.007741	0.6353	NA	NA	NA	NA
m.1719G>A	MT:1719	rs3928305	Affx-79381658	G/G	1719	MT-RNR2	rRNA	A	G	0.085134	0.08508	0.08558	0.0769231	1	1	2	269506	-0.0029	0.0062	0.6396	239816	-0.001536	0.006594	0.8158	29690	-0.01415	0.01883	0.4523
m.6221T>C	MT:6221	rs370472320	Affx-79381678	G/F	6221	MT-CO1	protein-coding gene	C	T	0.01589	0.01589	NA	0.0549451	1	NA	1	239805	-0.0069	0.0147	0.6405	239805	-0.006875	0.01472	0.6404	NA	NA	NA	NA
m.6734G>A	MT:6734	rs41413745	Affx-34462179	G/G	6734	MT-CO1	protein-coding gene	A	G	0.010924	0.01098	0.01047	0.010989	1	1	2	269481	0.0075	0.0166	0.6523	239811	0.002392	0.0176	0.8919	29670	0.05088	0.05129	0.3212
m.489T>C	MT:489	rs28625645		I/I	489	MT-CR	control region	C	T	0.112004	0.1116	0.1153	0.10989	0.977	0.982	2	265995	0.0023	0.0055	0.6738	236730	0.003289	0.005876	0.5756	29265	-0.005374	0.01668	0.7472
m.13780A>G	MT:13780	rs41358152	Affx-79381704	G/I	13780	MT-ND5	protein-coding gene	G	A	0.0338056	0.03392	0.03288	0.021978	1	0.996	2	269459	0.00402037	0.00962933	0.676303	239809	0.006158	0.01018	0.5451	29650	-0.01415	0.02968	0.6336
m.14386T>C	MT:14386	rs1603224706		I/F	14386	MT-ND6	protein-coding gene	C	T	0.0116	0.0116	NA	0	0.993	NA	1	239631	0.0071	0.0171	0.6777	239631	0.007124	0.01714	0.6777	NA	NA	NA	NA
m.14766C>T	MT:14766	rs193302980	Affx-89025679	F/G	14766	MT-CYB	protein-coding gene	C	T	0.487	NA	0.487	0.428571	NA	1	1	29690	-0.0043	0.0106	0.6856	NA	NA	NA	NA	29690	-0.004275	0.01056	0.6857
m.11377G>A	MT:11377	rs193302938	Affx-79381695	G/G	11377	MT-ND4	protein-coding gene	A	G	0.017806	0.01781	0.01777	0	1	1	2	269500	-0.0053	0.0132	0.6858	239810	0.001149	0.01394	0.9343	29690	-0.05858	0.03998	0.1429
m.16223C>T	MT:16223	rs2853513	Affx-89025702	F/G	16223	MT-CR	control region	T	C	0.07459	NA	0.07459	0.0989011	NA	1	1	29690	0.008	0.0201	0.6904	NA	NA	NA	NA	29690	0.008011	0.02011	0.6904
m.3915G>A	MT:3915	rs41524046	Affx-79381664	G/F	3915	MT-ND1	protein-coding gene	A	G	0.02665	0.02665	NA	0	1	NA	1	239816	0.0044	0.0115	0.6994	239816	0.004441	0.0115	0.6993	NA	NA	NA	NA
m.11719G>A	MT:11719	rs2853495	Affx-89025673	F/G	11719	MT-ND4	protein-coding gene	G	A	0.4819	NA	0.4819	0.417582	NA	1	1	29690	-0.004	0.0106	0.7031	NA	NA	NA	NA	29690	-0.004028	0.01057	0.703
m.16069C>T	MT:16069	rs147903261		I/I	16069	MT-CR	control region	T	C	0.107707	0.1074	0.1102	0.10989	0.997	0.996	2	268907	0.002	0.0056	0.7235	239271	0.002488	0.005946	0.6756	29636	-0.002085	0.0169	0.9018
m.16172T>C	MT:16172	rs2853817	Affx-89025721	F/G	16172	MT-CR	control region	C	T	0.04126	NA	0.04126	0.021978	NA	1	1	29690	-0.0094	0.0265	0.7235	NA	NA	NA	NA	29690	-0.009383	0.02652	0.7235
m.12705C>T	MT:12705	rs193302956	Affx-79381700	G/G	12705	MT-ND5	protein-coding gene	T	C	0.073809	0.07389	0.07315	0.0989011	1	1	2	269445	0.0023	0.0067	0.7276	239763	0.001239	0.00704	0.8603	29682	0.01128	0.0203	0.5785
m.9316T>C	MT:9316	rs1603222240		I/F	9316	MT-CO3	protein-coding gene	C	T	0.01165	0.01165	NA	0	0.996	NA	1	239642	0.0054	0.0171	0.7515	239642	0.005414	0.0171	0.7516	NA	NA	NA	NA
m.6776T>C	MT:6776	rs41473545	Affx-34462182	G/G	6776	MT-CO1	protein-coding gene	C	T	0.052894	0.05292	0.05268	0.0879121	1	1	2	269505	-0.0023	0.0078	0.7681	239815	-0.00422	0.008218	0.6076	29690	0.01394	0.02384	0.5588
m.7906C>T	MT:7906	rs1603221204		I/F	7906	MT-CO2	protein-coding gene	T	C	0.01165	0.01165	NA	0	0.996	NA	1	239643	0.005	0.0171	0.7682	239643	0.005041	0.0171	0.7682	NA	NA	NA	NA
m.8898C>T	MT:8898	rs1556423569		I/F	8898	MT-ATP6	protein-coding gene	T	C	0.01165	0.01165	NA	0	0.996	NA	1	239643	0.005	0.0171	0.7682	239643	0.005041	0.0171	0.7682	NA	NA	NA	NA
m.11914G>A	MT:11914	rs2853496	Affx-34461653	G/F	11914	MT-ND4	protein-coding gene	A	G	0.01831	0.01831	NA	0.032967	1	NA	1	239715	-0.0039	0.0137	0.7741	239715	-0.003944	0.01374	0.7741	NA	NA	NA	NA
m.4769A>G	MT:4769	rs3021086	Affx-34462075	G/G	4769	MT-ND2	protein-coding gene	A	G	0.025661	0.02566	0.02566	0.032967	1	1	2	269505	-0.0031	0.011	0.7765	239815	-0.002575	0.01166	0.8253	29690	-0.007567	0.0332	0.8197
m.14182T>C	MT:14182	rs372515139		I/I	14182	MT-ND6	protein-coding gene	C	T	0.037419	0.03713	0.03978	0.0989011	0.933	0.925	2	265156	-0.0024	0.0092	0.7924	235967	-0.0001305	0.009819	0.9894	29189	-0.02029	0.02735	0.4582
m.143G>A	MT:143	rs375589100		I/F	143	MT-CR	control region	A	G	0.01598	0.01598	NA	0	0.909	NA	1	235166	0.003553	0.0148	0.8103	235166	0.003553	0.0148	0.8103	NA	NA	NA	NA
m.16482A>G	MT:16482	rs878935154		I/I	16482	MT-CR	control region	G	A	0.025419	0.02541	0.0255	0	0.985	0.993	2	269231	0.0025	0.0111	0.819	239576	0.004779	0.0118	0.6854	29655	-0.01552	0.03357	0.6439
m.8448T>C	MT:8448	rs879056797	Affx-92047859	G/F	8448	MT-ATP8	protein-coding gene	C	T	0.012419	0.01242	NA	0	1	NA	1	239816	0.0035	0.0166	0.8328	239816	0.003499	0.01657	0.8328	NA	NA	NA	NA
m.9667A>G	MT:9667	rs41482146	Affx-79381683	G/F	9667	MT-CO3	protein-coding gene	G	A	0.01285	0.01285	NA	0.010989	1	NA	1	239816	-0.0034	0.0164	0.8366	239816	-0.003389	0.01643	0.8366	NA	NA	NA	NA
m.239T>C	MT:239	rs879149197	rs145412228	I/G	239	MT-CR	control region	C	T	0.0245323	0.02405	0.02842	0	0.982	1	2	269015	0.00230702	0.0113303	0.838654	239325	0.003284	0.01213	0.7865	29690	-0.004378	0.03173	0.8903
m.10499A>G	MT:10499	rs1057520074		I/I	10499	MT-ND4L	protein-coding gene	G	A	0.010755	0.01073	0.01096	0	0.999	0.999	2	269506	0.0034	0.0169	0.8387	239816	0.01214	0.01788	0.4972	29690	-0.06607	0.05051	0.1909
m.6371C>T	MT:6371	rs878870695	Affx-89025742	G/G	6371	MT-CO1	protein-coding gene	T	C	0.014239	0.01426	0.01407	0.0549451	1	1	2	269505	-0.0028	0.0147	0.8467	239816	-0.008404	0.01552	0.5881	29689	0.04306	0.04455	0.3338
m.4580G>A	MT:4580	rs28357975	Affx-34462062	G/G	4580	MT-ND2	protein-coding gene	A	G	0.033544	0.03366	0.03259	0	1	1	2	269503	-0.0014	0.0097	0.888	239813	-0.004391	0.01025	0.6684	29690	0.0242	0.02979	0.4165
m.10238T>C	MT:10238	rs193302927	Affx-79381687	G/G	10238	MT-ND3	protein-coding gene	C	T	0.035304	0.03528	0.03549	0.021978	1	1	2	269495	0.0013	0.0094	0.8918	239808	0.004288	0.009985	0.6676	29687	-0.02326	0.02853	0.4149
m.7768A>G	MT:7768	rs41534044	Affx-79381679	G/G	7768	MT-CO2	protein-coding gene	G	A	0.041603	0.04151	0.04236	0.0879121	1	1	2	269506	-0.001	0.0087	0.9128	239816	0.0001497	0.009241	0.9871	29690	-0.009939	0.02635	0.706
m.462C>T	MT:462	rs41402146		I/I	462	MT-CR	control region	T	C	0.090619	0.09052	0.09142	0.0989011	0.999	0.998	2	269255	-0.0006	0.0061	0.9147	239598	-0.0006866	0.006407	0.9147	29657	-0.0003332	0.01841	0.9856
m.15904C>T	MT:15904	rs35788393		I/I	15904	MT-TT	tRNA	T	C	0.031716	0.03168	0.03201	0	0.986	0.991	2	268970	0.0007	0.01	0.947	239323	-0.002273	0.01057	0.8298	29647	0.02438	0.03004	0.4171
m.16356T>C	MT:16356	rs62581340	Affx-79443531	G/G	16356	MT-CR	control region	C	T	0.040631	0.0406	0.04088	0.0549451	1	1	2	269310	-0.0005	0.0088	0.9552	239662	0.004887	0.009361	0.6016	29648	-0.0438	0.02655	0.09906
m.16162A>G	MT:16162	rs41466049	Affx-34461864	F/G	16162	MT-CR	control region	G	A	0.02475	NA	0.02475	0	NA	1	1	29690	0.0011	0.0344	0.9753	NA	NA	NA	NA	29690	0.001065	0.03437	0.9753
m.16362T>C	MT:16362	rs62581341	Affx-79443532	G/G	16362	MT-CR	control region	C	T	0.082834	0.08282	0.08295	0.043956	1	1	2	269503	0	0.0063	0.999	239813	0.0003354	0.006683	0.96	29690	-0.002801	0.01905	0.8832
a. "G": genotyped markers passed QC; "I": imputed markers passed QC. "F": markers failed QC.
