# Supplementary material for: The contributions of mitochondrial and nuclear mitochondrial genetic variation to neuroticism
Source: Nat Commun. 2023 May 30;14:3146. doi: 10.1038/s41467-023-38480-y (PMC10229642; doi:10.1038/s41467-023-38480-y)
Supplement: Supplementary file 7 — Supplementary Data 5 [file 41467_2023_38480_MOESM7_ESM.xlsx]

## Sheet: Sheet1
Supplementary Data 5. MT-GWAS results for the anxiety/tension special factor of neuroticism. Sample sizes and associations are shown for each the UKBB and UKBL arrays separately as well as the final meta-analytic results. N_Study indicates the number of studies (i.e. UKBB and UKBL) that the SNP passed quality control checks in.
SNPID	SNPID2	RSID in dbSNP	SNPID in UKB	SNP Status in UKBB/UKBLa	BP	Gene	Gene_Type	Effect Allele	Non_Effect Allele	MAF_Meta	MAF_UKBB	MAF_UKBL	MAF_1000G_GBR	INFO_UKBB	INFO_UKBL	N_Study	N_Meta	BETA_Meta	SE_Meta	P_Meta	N_UKBB	BETA_UKBB	SE_UKBB	P_UKBB	N_UKBL	BETA_UKBL	SE_UKBL	P_UKBL
m.12372G>A	MT:12372	rs2853499	Affx-34461680	G/G	12372	MT-ND5	protein-coding gene	A	G	0.225807	0.2256	0.2275	0.252747	1	1	2	269478	0.0103	0.0036	0.004621	239790	0.01184	0.003862	0.002179	29688	-0.001978	0.01098	0.857
m.7028C>T	MT:7028	rs2015062	Affx-34462190	G/G	7028	MT-CO1	protein-coding gene	C	T	0.437616	0.4379	0.4353	0.428571	1	1	2	269501	-0.0086	0.0031	0.005029	239811	-0.009798	0.003253	0.002598	29690	0.001035	0.009272	0.9111
m.11467A>G	MT:11467	rs2853493	Affx-79381696	G/G	11467	MT-ND4	protein-coding gene	G	A	0.225498	0.2253	0.2271	0.252747	1	1	2	269504	0.01	0.0036	0.005857	239815	0.01151	0.003863	0.00289	29689	-0.00182	0.01098	0.8683
m.2706A>G	MT:2706	rs2854128	Affx-34461959	G/G	2706	MT-RNR2	rRNA	A	G	0.439105	0.4394	0.4367	0.428571	1	1	2	269249	-0.0084	0.0031	0.006533	239583	-0.00965	0.003254	0.003021	29666	0.002199	0.009273	0.8125
m.12308A>G	MT:12308	rs2853498	Affx-79381698	I/G	12308	MT-TL2	tRNA	G	A	0.217038	0.2158	0.2269	0.241758	0.988	1	2	266251	0.00957619	0.00371719	0.00998963	236561	0.01118	0.00395	0.004663	29690	-0.002839	0.01099	0.7961
m.9055G>A	MT:9055	rs193303045	Affx-89025685	G/G	9055	MT-ATP6	protein-coding gene	A	G	0.090528	0.09052	0.0906	0.0769231	1	1	2	269505	0.0132	0.0053	0.0131	239815	0.01668	0.00563	0.003042	29690	-0.01534	0.01608	0.34
m.9716T>C	MT:9716	rs41502750	Affx-34462338	G/G	9716	MT-CO3	protein-coding gene	C	T	0.015712	0.01571	0.01573	0.043956	1	1	2	269506	0.0297	0.0123	0.0155	239816	0.03943	0.01299	0.002402	29690	-0.05221	0.03776	0.1668
m.8994G>A	MT:8994	rs28358887	Affx-89025749	G/G	8994	MT-ATP6	protein-coding gene	A	G	0.02263	0.02268	0.02222	0.021978	1	1	2	269505	0.0247	0.0103	0.01654	239816	0.02533	0.01089	0.01997	29689	0.01919	0.03162	0.5439
m.73A>G	MT:73	rs869183622	Affx-79504644	G/G	73	MT-CR	control region	A	G	0.450143	0.4508	0.4448	0.406593	1	1	2	269499	-0.0073	0.0031	0.01677	239814	-0.009408	0.003244	0.003732	29685	0.009651	0.009252	0.2969
m.1811A>G	MT:1811	rs28358576	Affx-89025771	I/G	1811	MT-RNR2	rRNA	G	A	0.128959	0.1288	0.1302	0.10989	0.968	1	2	260904	0.0108827	0.00462007	0.0184958	231214	0.01316	0.004908	0.007321	29690	-0.006835	0.01369	0.6176
m.3480A>G	MT:3480	rs28358584	Affx-79381661	G/G	3480	MT-ND1	protein-coding gene	G	A	0.08638	0.08639	0.08629	0.0549451	1	1	2	269506	0.0126	0.0054	0.01991	239816	0.01644	0.005749	0.004245	29690	-0.01846	0.01643	0.2612
m.16224T>C	MT:16224	rs386420031		I/I	16224	MT-CR	control region	C	T	0.085116	0.085	0.08605	0.0549451	0.95	0.949	2	261207	0.0129	0.0055	0.02048	232403	0.01675	0.00588	0.004399	28804	-0.01852	0.01668	0.267
m.14167C>T	MT:14167	rs193302977	Affx-89025746	G/G	14167	MT-ND6	protein-coding gene	T	C	0.086043	0.08605	0.08599	0.0549451	1	1	2	269506	0.0122	0.0054	0.02498	239816	0.01587	0.005759	0.005873	29690	-0.01791	0.01646	0.2766
m.10550A>G	MT:10550	rs28358280	Affx-34461593	G/G	10550	MT-ND4L	protein-coding gene	G	A	0.086053	0.08603	0.08624	0.0549451	1	1	2	269506	0.0118	0.0054	0.0297	239816	0.01573	0.00576	0.006315	29690	-0.02005	0.01644	0.2226
m.11299T>C	MT:11299	rs28358285	Affx-89025753	G/G	11299	MT-ND4	protein-coding gene	C	T	0.086591	0.08657	0.08676	0.0549451	1	1	2	269506	0.0117	0.0054	0.03076	239816	0.01529	0.005744	0.007765	29690	-0.01744	0.01639	0.2873
m.5046G>A	MT:5046	rs878927053	Affx-34462094	G/I	5046	MT-ND2	protein-coding gene	A	G	0.0204352	0.02064	0.01878	0.021978	1	0.921	2	269491	0.0231746	0.0108026	0.0319304	239815	0.02368	0.01138	0.03749	29676	0.01857	0.03435	0.5889
m.1438A>G	MT:1438	rs2001030	Affx-34461788	G/G	1438	MT-RNR1	rRNA	A	G	0.028912	0.02887	0.02926	0.032967	1	1	2	269429	-0.0188	0.0091	0.03896	239741	-0.0204	0.009654	0.03457	29688	-0.005933	0.02727	0.8278
m.3010G>A	MT:3010	rs3928306	Affx-34461976	G/G	3010	MT-RNR2	rRNA	A	G	0.260465	0.2604	0.261	0.208791	1	1	2	269316	-0.0068	0.0035	0.04863	239648	-0.005792	0.003678	0.1153	29668	-0.0154	0.01049	0.1419
m.9698T>C	MT:9698	rs9743	Affx-79381684	G/G	9698	MT-CO3	protein-coding gene	C	T	0.089193	0.08925	0.08872	0.0659341	1	1	2	269505	0.0105	0.0053	0.04874	239816	0.01396	0.005663	0.01368	29689	-0.01757	0.01623	0.2789
m.3505A>G	MT:3505	rs28358585		I/I	3505	MT-ND1	protein-coding gene	G	A	0.01952	0.01962	0.01871	0.021978	0.999	1	2	269498	0.0214	0.0111	0.05301	239808	0.02186	0.01169	0.06143	29690	0.01756	0.03438	0.6095
m.11947A>G	MT:11947	rs28359168	Affx-92047855	G/I	11947	MT-ND4	protein-coding gene	G	A	0.0194607	0.01954	0.01882	0.021978	1	0.998	2	269504	0.0213004	0.0110806	0.0545661	239816	0.02179	0.01171	0.06269	29688	0.01711	0.03426	0.6175
m.12414T>C	MT:12414	rs193302950		I/I	12414	MT-ND5	protein-coding gene	C	T	0.019403	0.01957	0.01804	0.021978	0.997	0.993	2	269429	0.0212	0.0111	0.05587	239772	0.02232	0.0117	0.05646	29657	0.01135	0.03502	0.7459
m.4561T>C	MT:4561	rs41376350	Affx-34462060	G/G	4561	MT-ND2	protein-coding gene	C	T	0.012404	0.01246	0.01195	0.021978	1	1	2	269506	0.0261	0.0138	0.05831	239816	0.03557	0.01456	0.01456	29690	-0.0573	0.04328	0.1856
m.11674C>T	MT:11674	rs28358286	Affx-89025715	G/G	11674	MT-ND4	protein-coding gene	T	C	0.019985	0.02007	0.01929	0.021978	1	1	2	269505	0.0204	0.0109	0.06269	239815	0.02126	0.01156	0.06576	29690	0.01268	0.03393	0.7087
m.1243T>C	MT:1243	rs28358572	Affx-34461684	G/G	1243	MT-RNR1	rRNA	C	T	0.019606	0.01971	0.01877	0.021978	1	1	2	269506	0.0204	0.011	0.06411	239816	0.02053	0.01166	0.07836	29690	0.01968	0.03435	0.5667
m.15833C>T	MT:15833	rs41504845	Affx-79381714	G/G	15833	MT-CYB	protein-coding gene	T	C	0.019745	0.0198	0.01929	0.010989	1	1	2	269488	-0.0194	0.011	0.0766	239798	-0.03013	0.01162	0.009534	29690	0.06908	0.03343	0.03876
m.13104A>G	MT:13104	rs878871104	Affx-52321475	G/F	13104	MT-ND5	protein-coding gene	G	A	0.0104	0.0104	NA	0	1	NA	1	239036	0.0277	0.0157	0.07816	239036	0.02769	0.01572	0.07824	NA	NA	NA	NA
m.4769A>G	MT:4769	rs3021086	Affx-34462075	G/G	4769	MT-ND2	protein-coding gene	A	G	0.025661	0.02566	0.02566	0.032967	1	1	2	269505	-0.0168	0.0096	0.0813	239815	-0.01963	0.01022	0.05481	29690	0.005884	0.02892	0.8387
m.6371C>T	MT:6371	rs878870695	Affx-89025742	G/G	6371	MT-CO1	protein-coding gene	T	C	0.014239	0.01426	0.01407	0.0549451	1	1	2	269505	0.0221	0.0128	0.08525	239816	0.01873	0.0136	0.1685	29689	0.04942	0.0388	0.2028
m.239T>C	MT:239	rs879149197	rs145412228	I/G	239	MT-CR	control region	C	T	0.0245323	0.02405	0.02842	0	0.982	1	2	269015	-0.0168314	0.00992156	0.0898016	239325	-0.01712	0.01063	0.1073	29690	-0.01488	0.02764	0.5903
m.11914G>A	MT:11914	rs2853496	Affx-34461653	G/F	11914	MT-ND4	protein-coding gene	A	G	0.01831	0.01831	NA	0.032967	1	NA	1	239715	-0.0201	0.012	0.09487	239715	-0.02011	0.01204	0.09506	NA	NA	NA	NA
m.16526G>A	MT:16526	rs386829315		F/I	16526	MT-CR	control region	A	G	0.01245	NA	0.01245	0.032967	NA	0.798	1	29681	-0.0689	0.0416	0.09803	NA	NA	NA	NA	29681	-0.06886	0.04162	0.09802
m.16270C>T	MT:16270	rs2857290	Affx-79381724	G/F	16270	MT-CR	control region	T	C	0.08973	0.08973	NA	0.120879	1	NA	1	239812	0.0091	0.0056	0.1054	239812	0.009147	0.005649	0.1054	NA	NA	NA	NA
m.3915G>A	MT:3915	rs41524046	Affx-79381664	G/F	3915	MT-ND1	protein-coding gene	A	G	0.02665	0.02665	NA	0	1	NA	1	239816	-0.0159	0.0101	0.1143	239816	-0.01592	0.01008	0.1144	NA	NA	NA	NA
m.4336T>C	MT:4336	rs41456348	Affx-79381668	G/G	4336	MT-TQ	tRNA	C	T	0.02435	0.02448	0.02329	0.021978	1	1	2	269506	-0.0156	0.0099	0.1161	239816	-0.02527	0.01047	0.01583	29690	0.06673	0.03048	0.02857
m.4727A>G	MT:4727	rs1556422891		I/F	4727	MT-ND2	protein-coding gene	G	A	0.02292	0.02292	NA	0	0.997	NA	1	239787	-0.01693	0.01086	0.119	239787	-0.01693	0.01086	0.119	NA	NA	NA	NA
m.16162A>G	MT:16162	rs41466049	Affx-34461864	F/G	16162	MT-CR	control region	G	A	0.02475	NA	0.02475	0	NA	1	1	29690	-0.0457	0.0299	0.1269	NA	NA	NA	NA	29690	-0.0457	0.02994	0.1269
m.204T>C	MT:204	rs3135032		I/I	204	MT-CR	control region	C	T	0.020817	0.02086	0.02046	0.021978	0.779	0.76	2	260087	0.0161	0.0109	0.1403	231844	0.01772	0.01154	0.1246	28243	0.002337	0.03356	0.9445
m.12705C>T	MT:12705	rs193302956	Affx-79381700	G/G	12705	MT-ND5	protein-coding gene	T	C	0.073809	0.07389	0.07315	0.0989011	1	1	2	269445	0.0086	0.0058	0.1406	239763	0.01159	0.006172	0.06041	29682	-0.01606	0.01768	0.3639
m.16482A>G	MT:16482	rs878935154		I/I	16482	MT-CR	control region	G	A	0.025419	0.02541	0.0255	0	0.985	0.993	2	269231	-0.0141	0.0097	0.1488	239576	-0.01465	0.01034	0.1568	29655	-0.009468	0.02923	0.746
m.16362T>C	MT:16362	rs62581341	Affx-79443532	G/G	16362	MT-CR	control region	C	T	0.082834	0.08282	0.08295	0.043956	1	1	2	269503	0.0079	0.0055	0.1538	239813	0.00585	0.005859	0.3181	29690	0.02417	0.0166	0.1453
m.14798T>C	MT:14798	rs28357681	Affx-34461803	G/G	14798	MT-CYB	protein-coding gene	C	T	0.164021	0.1639	0.165	0.153846	1	1	2	269506	0.0058	0.0041	0.1585	239816	0.008419	0.004357	0.05335	29690	-0.01553	0.01243	0.2116
m.9380G>A	MT:9380	rs878923250		I/F	9380	MT-CO3	protein-coding gene	A	G	0.02334	0.02334	NA	0	0.778	NA	1	236129	-0.01522	0.01085	0.1606	236129	-0.01522	0.01085	0.1606	NA	NA	NA	NA
m.13617T>C	MT:13617	rs2853503	Affx-89025711	G/G	13617	MT-ND5	protein-coding gene	C	T	0.092551	0.09232	0.09443	0.142857	1	1	2	269506	0.0073	0.0053	0.1636	239816	0.008082	0.005578	0.1473	29690	0.001291	0.01572	0.9346
m.3197T>C	MT:3197	rs2854131	Affx-79381660	G/G	3197	MT-RNR2	rRNA	C	T	0.091568	0.09137	0.09319	0.142857	1	1	2	269073	0.0073	0.0053	0.1667	239443	0.007934	0.005607	0.1571	29630	0.002326	0.01583	0.8831
m.150C>T	MT:150	rs62581312	Affx-52321525	G/G	150	MT-CR	control region	T	C	0.092849	0.09262	0.09471	0.153846	1	1	2	269491	0.0066	0.0053	0.2095	239801	0.003793	0.005575	0.4962	29690	0.02899	0.01576	0.06582
m.9477G>A	MT:9477	rs2853825	Affx-89025765	I/G	9477	MT-CO3	protein-coding gene	A	G	0.0915435	0.09126	0.09383	0.142857	0.997	1	2	269171	0.00657126	0.00528431	0.213668	239481	0.007034	0.005609	0.2098	29690	0.002918	0.01576	0.8531
m.16391G>A	MT:16391	rs869031877	Affx-79381726	G/I	16391	MT-CR	control region	A	G	0.0333903	0.03343	0.03306	0.032967	1	0.924	2	268660	-0.0102037	0.00850165	0.230061	239816	-0.003143	0.008988	0.7265	28844	-0.0702	0.0262	0.007386
m.709G>A	MT:709	rs2853517	Affx-34462196	G/G	709	MT-RNR1	rRNA	A	G	0.147235	0.1473	0.1467	0.164835	1	1	2	269289	0.0051	0.0043	0.2314	239614	0.005439	0.004555	0.2324	29675	0.002745	0.01304	0.8332
m.10044A>G	MT:10044	rs41362547	Affx-34461570	G/F	10044	MT-TG	tRNA	G	A	0.01042	0.01042	NA	0	1	NA	1	239816	0.0186	0.016	0.2442	239816	0.01862	0.01599	0.2443	NA	NA	NA	NA
m.16278C>T	MT:16278	rs41458645		F/I	16278	MT-CR	control region	T	C	0.02456	NA	0.02456	0.0659341	NA	0.677	1	28463	0.0346	0.0301	0.2508	NA	NA	NA	NA	28463	0.03458	0.03011	0.2508
m.6221T>C	MT:6221	rs370472320	Affx-79381678	G/F	6221	MT-CO1	protein-coding gene	C	T	0.01589	0.01589	NA	0.0549451	1	NA	1	239805	0.0148	0.0129	0.2516	239805	0.01479	0.0129	0.2517	NA	NA	NA	NA
m.16223C>T	MT:16223	rs2853513	Affx-89025702	F/G	16223	MT-CR	control region	T	C	0.07459	NA	0.07459	0.0989011	NA	1	1	29690	-0.0196	0.0175	0.2635	NA	NA	NA	NA	29690	-0.01959	0.01752	0.2635
m.10915T>C	MT:10915	rs2857285	Affx-79381694	G/F	10915	MT-ND4	protein-coding gene	C	T	0.01243	0.01243	NA	0.010989	1	NA	1	239816	0.0159	0.0145	0.2729	239816	0.01592	0.01452	0.2729	NA	NA	NA	NA
m.13966A>G	MT:13966	rs41535848	Affx-34461763	G/G	13966	MT-ND5	protein-coding gene	G	A	0.018296	0.01832	0.0181	0.0549451	1	1	2	269504	0.0124	0.0113	0.2738	239814	0.008488	0.01201	0.4798	29690	0.04475	0.03448	0.1943
m.3720A>G	MT:3720	rs41355750	Affx-79381663	G/F	3720	MT-ND1	protein-coding gene	G	A	0.01172	0.01172	NA	0	1	NA	1	239792	0.0157	0.0149	0.293	239792	0.0157	0.01493	0.2932	NA	NA	NA	NA
m.12501G>A	MT:12501	rs28397767	Affx-86886472	G/G	12501	MT-ND5	protein-coding gene	A	G	0.036453	0.03642	0.03672	0.021978	1	1	2	269372	-0.0085	0.0081	0.2952	239696	-0.002287	0.008632	0.7911	29676	-0.05857	0.02446	0.01667
m.15218A>G	MT:15218	rs2853506	Affx-89025745	G/G	15218	MT-CYB	protein-coding gene	G	A	0.040392	0.04032	0.04098	0.021978	1	1	2	269505	0.008	0.0077	0.3026	239815	0.008209	0.00821	0.3174	29690	0.006107	0.02306	0.7911
m.1700T>C	MT:1700	rs2854126		I/F	1700	MT-RNR2	rRNA	C	T	0.0171	0.0171	NA	0.010989	0.996	NA	1	239771	0.01241	0.01239	0.3167	239771	0.01241	0.01239	0.3167	NA	NA	NA	NA
m.12633C>A	MT:12633	rs3926883	Affx-89025731	G/G	12633	MT-ND5	protein-coding gene	A	C	0.019291	0.01946	0.01791	0.010989	1	1	2	269498	-0.0109	0.0111	0.323	239808	-0.01178	0.01169	0.3138	29690	-0.003665	0.03432	0.915
m.13105A>G	MT:13105	rs2853501	Affx-34461715	G/G	13105	MT-ND5	protein-coding gene	G	A	0.013478	0.01351	0.01322	0	1	1	2	269487	0.0128	0.0131	0.3258	239799	0.01306	0.01382	0.3447	29688	0.01092	0.03989	0.7843
m.16051A>G	MT:16051	rs117565943		I/I	16051	MT-CR	control region	G	A	0.012377	0.01178	0.01732	0.010989	0.646	0.707	2	261153	0.0136	0.0139	0.3289	232812	0.006591	0.01511	0.6628	28341	0.05274	0.03574	0.14
m.8251G>A	MT:8251	rs3021089	Affx-89025743	I/G	8251	MT-CO2	protein-coding gene	A	G	0.0559166	0.05563	0.05823	0.043956	0.996	1	2	269359	0.00638625	0.00664672	0.336647	239669	0.01098	0.007058	0.1197	29690	-0.02962	0.01976	0.1338
m.13708G>A	MT:13708	rs28359178	Affx-34461745	G/G	13708	MT-ND5	protein-coding gene	A	G	0.129705	0.1294	0.1322	0.186813	1	1	2	269492	-0.0043	0.0045	0.3455	239805	-0.003534	0.004805	0.4621	29687	-0.01018	0.01358	0.4536
m.7768A>G	MT:7768	rs41534044	Affx-79381679	G/G	7768	MT-CO2	protein-coding gene	G	A	0.041603	0.04151	0.04236	0.0879121	1	1	2	269506	0.0071	0.0076	0.352	239816	0.005427	0.008102	0.503	29690	0.02062	0.02295	0.3691
m.13965T>C	MT:13965	rs869156190	Affx-79381705	G/G	13965	MT-ND5	protein-coding gene	C	T	0.012359	0.01231	0.01275	0.010989	1	1	2	269466	0.0127	0.0138	0.3575	239784	0.007439	0.01462	0.611	29682	0.05438	0.04124	0.1873
m.5999T>C	MT:5999	rs879118820	Affx-79443437	G/I	5999	MT-CO1	protein-coding gene	C	T	0.0214378	0.02144	0.02142	0.0549451	1	0.929	2	269505	0.00924189	0.0105234	0.379823	239816	0.01053	0.01115	0.3452	29689	-0.001262	0.03184	0.9684
m.10876A>G	MT:10876	rs879036391		I/F	10876	MT-ND4	protein-coding gene	G	A	0.01144	0.01144	NA	0.010989	0.953	NA	1	239197	0.013	0.0151	0.39	239197	0.01299	0.01511	0.39	NA	NA	NA	NA
m.6152T>C	MT:6152	rs1556423086		I/F	6152	MT-CO1	protein-coding gene	C	T	0.011441	0.01144	NA	0	0.997	NA	1	239810	0.013	0.0151	0.3904	239810	0.01297	0.0151	0.3904	NA	NA	NA	NA
m.6045C>T	MT:6045	rs879061193		I/F	6045	MT-CO1	protein-coding gene	T	C	0.01144	0.01144	NA	0	0.997	NA	1	239813	0.013	0.0151	0.3907	239813	0.01296	0.0151	0.3907	NA	NA	NA	NA
m.14793A>G	MT:14793	rs2853504	Affx-89025687	I/G	14793	MT-CYB	protein-coding gene	G	A	0.0493825	0.04899	0.05254	0.0549451	0.99	1	2	268500	0.00601181	0.00703635	0.392887	238810	0.008923	0.00749	0.2336	29690	-0.01586	0.02053	0.4398
m.3992C>T	MT:3992	rs879051705	Affx-79381667	G/G	3992	MT-ND1	protein-coding gene	T	C	0.0233	0.02326	0.02362	0.032967	1	1	2	269506	-0.0086	0.0101	0.3973	239816	-0.01096	0.01074	0.3075	29690	0.01037	0.0302	0.7313
m.5390A>G	MT:5390	rs41333444	Affx-79381673	G/F	5390	MT-ND2	protein-coding gene	G	A	0.01152	0.01152	NA	0	1	NA	1	239816	0.0127	0.015	0.3984	239816	0.0127	0.01504	0.3982	NA	NA	NA	NA
m.14620C>T	MT:14620	rs879141731	Affx-92047865	G/I	14620	MT-ND6	protein-coding gene	T	C	0.0212587	0.02124	0.02141	0.043956	1	0.999	2	269506	0.00888891	0.0105654	0.400167	239816	0.01015	0.0112	0.3646	29690	-0.001303	0.03184	0.9674
m.9899T>C	MT:9899	rs41345446	Affx-79381685	G/F	9899	MT-CO3	protein-coding gene	C	T	0.01789	0.01789	NA	0.010989	1	NA	1	239816	-0.0102	0.0122	0.4023	239816	-0.01021	0.01219	0.4023	NA	NA	NA	NA
m.13020T>C	MT:13020	rs75577869	Affx-92047856	G/F	13020	MT-ND5	protein-coding gene	C	T	0.01295	0.01295	NA	0	1	NA	1	239816	0.0118	0.0142	0.4053	239816	0.01181	0.01419	0.4051	NA	NA	NA	NA
m.6047A>G	MT:6047	rs879104796	Affx-79443438	G/I	6047	MT-CO1	protein-coding gene	G	A	0.0209473	0.02089	0.02141	0.043956	1	0.999	2	269506	0.00869939	0.0106409	0.413616	239816	0.009957	0.01129	0.3779	29690	-0.001303	0.03184	0.9674
m.4793A>G	MT:4793	rs1556422900	Affx-89025751	G/G	4793	MT-ND2	protein-coding gene	G	A	0.013531	0.01358	0.01314	0	1	1	2	269505	-0.0107	0.0132	0.4141	239815	-0.0144	0.01394	0.3017	29690	0.01898	0.03974	0.633
m.1721C>T	MT:1721	rs200626438	Affx-79443409	G/G	1721	MT-RNR2	rRNA	T	C	0.026714	0.02668	0.02699	0.0659341	1	1	2	269506	0.0076	0.0095	0.4195	239816	0.006312	0.01002	0.5289	29690	0.01832	0.02851	0.5205
m.4646T>C	MT:4646	rs375312364	Affx-79443430	I/G	4646	MT-ND2	protein-coding gene	C	T	0.0209433	0.02068	0.02307	0.043956	0.998	1	2	269459	0.00855589	0.010642	0.421411	239769	0.008904	0.01135	0.4325	29690	0.006024	0.03061	0.844
m.15693T>C	MT:15693	rs200975632	Affx-89025690	G/G	15693	MT-CYB	protein-coding gene	C	T	0.020996	0.02094	0.02144	0.043956	1	1	2	269506	0.0085	0.0106	0.4234	239816	0.009221	0.01128	0.4136	29690	0.002868	0.03181	0.9282
m.11332C>T	MT:11332	rs55714831	Affx-92047873	G/I	11332	MT-ND4	protein-coding gene	T	C	0.0209562	0.0209	0.02141	0.043956	1	1	2	269506	0.00844711	0.0106409	0.42729	239816	0.009673	0.01129	0.3916	29690	-0.001303	0.03184	0.9674
m.15043G>A	MT:15043	rs193302985	Affx-79381709	G/G	15043	MT-CYB	protein-coding gene	A	G	0.042042	0.04203	0.04214	0.032967	1	1	2	269506	-0.0057	0.0076	0.451	239816	0.0005031	0.008044	0.9501	29690	-0.05607	0.02288	0.01427
m.14582A>G	MT:14582	rs41354845		I/I	14582	MT-ND6	protein-coding gene	G	A	0.01684	0.017	0.01551	0.021978	0.962	0.908	2	268401	0.0088	0.0119	0.4576	239283	0.005699	0.01256	0.65	29118	0.03716	0.03765	0.3236
m.14766C>T	MT:14766	rs193302980	Affx-89025679	F/G	14766	MT-CYB	protein-coding gene	C	T	0.487	NA	0.487	0.428571	NA	1	1	29690	0.0068	0.0092	0.4588	NA	NA	NA	NA	29690	0.006815	0.0092	0.4589
m.497C>T	MT:497	rs28660704	Affx-89025674	G/G	497	MT-CR	control region	T	C	0.04807	0.04802	0.04849	0.021978	1	1	2	269506	0.0052	0.0071	0.4618	239816	0.008591	0.007561	0.2559	29690	-0.02148	0.02137	0.3147
m.5147G>A	MT:5147	rs367778601	Affx-89025778	G/G	5147	MT-ND2	protein-coding gene	A	G	0.058185	0.05801	0.05961	0.0769231	1	1	2	269478	0.0047	0.0065	0.4673	239790	0.005518	0.006894	0.4235	29688	-0.001593	0.01943	0.9347
m.14365C>T	MT:14365	rs2853815		I/I	14365	MT-ND6	protein-coding gene	T	C	0.016818	0.017	0.01533	0.021978	0.979	0.959	2	268847	0.0086	0.0119	0.469	239283	0.005699	0.01256	0.65	29564	0.03494	0.03765	0.3534
m.5495T>C	MT:5495	rs3020602	Affx-79381676	G/F	5495	MT-ND2	protein-coding gene	C	T	0.01623	0.01623	NA	0.010989	1	NA	1	239816	0.009	0.0127	0.4791	239816	0.009009	0.01273	0.4792	NA	NA	NA	NA
m.14182T>C	MT:14182	rs372515139		I/I	14182	MT-ND6	protein-coding gene	C	T	0.037419	0.03713	0.03978	0.0989011	0.933	0.925	2	265156	0.0057	0.0081	0.4821	235967	0.003303	0.008607	0.7011	29189	0.02397	0.02382	0.3142
m.10034T>C	MT:10034	rs41347846		I/I	10034	MT-TG	tRNA	C	T	0.033643	0.03375	0.03278	0.021978	0.999	0.995	2	269454	-0.0059	0.0085	0.4826	239805	0.0015	0.008943	0.8668	29649	-0.06794	0.02583	0.008538
m.143G>A	MT:143	rs375589100		I/F	143	MT-CR	control region	A	G	0.01598	0.01598	NA	0	0.909	NA	1	235166	0.009101	0.01298	0.4831	235166	0.009101	0.01298	0.4831	NA	NA	NA	NA
m.217T>C	MT:217	rs41531144		I/F	217	MT-CR	control region	C	T	0.01114	0.01114	NA	0	0.802	NA	1	236237	0.0108	0.0154	0.4851	236237	0.01075	0.0154	0.4851	NA	NA	NA	NA
m.16298T>C	MT:16298	rs148377232	Affx-79443528	F/G	16298	MT-CR	control region	C	T	0.04159	NA	0.04159	0	NA	1	1	29690	0.0159	0.0231	0.4896	NA	NA	NA	NA	29690	0.01594	0.02307	0.4895
m.11377G>A	MT:11377	rs193302938	Affx-79381695	G/G	11377	MT-ND4	protein-coding gene	A	G	0.017806	0.01781	0.01777	0	1	1	2	269500	0.0079	0.0115	0.4921	239810	0.008472	0.01222	0.4881	29690	0.003449	0.03483	0.9211
m.1189T>C	MT:1189	rs28358571		I/I	1189	MT-RNR1	rRNA	C	T	0.067268	0.06726	0.06733	0.021978	0.98	0.98	2	267980	0.0042	0.0061	0.4938	238473	0.007111	0.00647	0.2717	29507	-0.01953	0.01839	0.2882
m.508A>G	MT:508	rs113683159		I/F	508	MT-CR	control region	G	A	0.01098	0.01098	NA	0	0.994	NA	1	239696	0.0105	0.0154	0.4949	239696	0.01051	0.0154	0.4951	NA	NA	NA	NA
m.10238T>C	MT:10238	rs193302927	Affx-79381687	G/G	10238	MT-ND3	protein-coding gene	C	T	0.035304	0.03528	0.03549	0.021978	1	1	2	269495	-0.0056	0.0083	0.4978	239808	0.0006444	0.008754	0.9413	29687	-0.0559	0.02485	0.02451
m.10463T>C	MT:10463	rs28358279	Affx-79381691	G/G	10463	MT-TR	tRNA	C	T	0.10631	0.1063	0.1064	0.10989	1	1	2	269446	-0.0033	0.0049	0.5002	239759	-0.003809	0.005236	0.4669	29687	0.0005547	0.01493	0.9704
m.16163A>G	MT:16163	rs41479950		I/I	16163	MT-CR	control region	G	A	0.018696	0.01888	0.0172	0.010989	0.998	0.995	2	269467	-0.0075	0.0112	0.5025	239787	-0.007832	0.01186	0.5092	29680	-0.004927	0.03499	0.888
m.15907A>G	MT:15907	rs41383248		I/F	15907	MT-TT	tRNA	G	A	0.01105	0.01105	NA	0	0.976	NA	1	239579	0.0102	0.0154	0.5076	239579	0.01017	0.01535	0.5076	NA	NA	NA	NA
m.15257G>A	MT:15257	rs41518645	Affx-79381710	G/G	15257	MT-CYB	protein-coding gene	A	G	0.021854	0.02181	0.02221	0.010989	1	1	2	269506	0.0069	0.0104	0.5093	239816	0.005157	0.01104	0.6405	29690	0.02031	0.03099	0.5121
m.13734T>C	MT:13734	rs41421644		I/F	13734	MT-ND5	protein-coding gene	C	T	0.01108	0.01108	NA	0	0.977	NA	1	239542	0.0101	0.0153	0.5117	239542	0.01006	0.01533	0.5117	NA	NA	NA	NA
m.13780A>G	MT:13780	rs41358152	Affx-79381704	G/I	13780	MT-ND5	protein-coding gene	G	A	0.0338056	0.03392	0.03288	0.021978	1	0.996	2	269459	-0.00542994	0.00843414	0.519702	239809	0.001349	0.008922	0.8799	29650	-0.06238	0.02586	0.01586
m.250T>C	MT:250	rs1556422406		I/I	250	MT-CR	control region	C	T	0.033418	0.03375	0.03072	0.021978	0.996	0.999	2	269497	-0.0055	0.0085	0.52	239808	0.001508	0.008944	0.8661	29689	-0.06708	0.02661	0.0117
m.5426T>C	MT:5426	rs878866102		I/F	5426	MT-ND2	protein-coding gene	C	T	0.01611	0.01611	NA	0.010989	0.999	NA	1	239798	0.008075	0.0128	0.5282	239798	0.008075	0.0128	0.5282	NA	NA	NA	NA
m.499G>A	MT:499	rs3901846		I/I	499	MT-CR	control region	A	G	0.027124	0.02768	0.0226	0.043956	0.978	0.979	2	268575	0.0053	0.0094	0.5716	238957	0.006064	0.009864	0.5387	29618	-0.002073	0.03105	0.9468
m.482T>C	MT:482	rs386419941		I/F	482	MT-CR	control region	C	T	0.01129	0.01129	NA	0	0.969	NA	1	239221	-0.0087	0.0154	0.5727	239221	-0.008659	0.01535	0.5726	NA	NA	NA	NA
m.13637A>G	MT:13637	rs200855215		I/I	13637	MT-ND5	protein-coding gene	G	A	0.024006	0.024	0.02405	0.0659341	0.97	0.973	2	268121	0.0056	0.01	0.5759	238570	0.003437	0.01057	0.7451	29551	0.02295	0.0301	0.4457
m.4216T>C	MT:4216	rs1599988	Affx-89025684	G/G	4216	MT-ND1	protein-coding gene	C	T	0.21244	0.2122	0.2144	0.21978	1	1	2	269506	-0.002	0.0037	0.5865	239816	-0.002004	0.003944	0.6114	29690	-0.002182	0.01121	0.8457
m.16193C>T	MT:16193	rs879091650	Affx-89025703	G/G	16193	MT-CR	control region	T	C	0.013495	0.01337	0.01452	0.010989	1	1	2	269499	0.0072	0.0133	0.5869	239811	0.009993	0.01414	0.4797	29688	-0.01313	0.03819	0.731
m.340C>T	MT:340	rs117394573		I/F	340	MT-CR	control region	T	C	0.01061	0.01061	NA	0	0.914	NA	1	238618	0.0081	0.0157	0.6059	238618	0.008095	0.01569	0.6059	NA	NA	NA	NA
m.11719G>A	MT:11719	rs2853495	Affx-89025673	F/G	11719	MT-ND4	protein-coding gene	G	A	0.4819	NA	0.4819	0.417582	NA	1	1	29690	0.0045	0.0092	0.6261	NA	NA	NA	NA	29690	0.004484	0.009203	0.6261
m.14386T>C	MT:14386	rs1603224706		I/F	14386	MT-ND6	protein-coding gene	C	T	0.0116	0.0116	NA	0	0.993	NA	1	239631	0.0072	0.015	0.6316	239631	0.007206	0.01503	0.6316	NA	NA	NA	NA
m.15452C>A	MT:15452	rs193302994	Affx-34461828	G/G	15452	MT-CYB	protein-coding gene	A	C	0.20874	0.2085	0.2107	0.21978	1	1	2	269478	-0.0018	0.0037	0.6335	239794	-0.001775	0.00397	0.6548	29684	-0.001873	0.01129	0.8683
m.4580G>A	MT:4580	rs28357975	Affx-34462062	G/G	4580	MT-ND2	protein-coding gene	A	G	0.033544	0.03366	0.03259	0	1	1	2	269503	-0.0039	0.0085	0.6428	239813	-0.002724	0.008987	0.7618	29690	-0.01406	0.02595	0.588
m.8448T>C	MT:8448	rs879056797	Affx-92047859	G/F	8448	MT-ATP8	protein-coding gene	C	T	0.012419	0.01242	NA	0	1	NA	1	239816	0.0067	0.0145	0.6435	239816	0.006725	0.01453	0.6435	NA	NA	NA	NA
m.8269G>A	MT:8269	rs1556423413	Affx-89025766	G/G	8269	MT-CO2	protein-coding gene	A	G	0.032673	0.03253	0.03383	0.021978	1	1	2	269506	0.004	0.0086	0.6438	239816	0.002329	0.009112	0.7983	29690	0.01679	0.02549	0.5102
m.11251A>G	MT:11251	rs869096886	Affx-34461623	G/G	11251	MT-ND4	protein-coding gene	G	A	0.208419	0.2082	0.2102	0.21978	1	1	2	269440	-0.0017	0.0037	0.6468	239750	-0.001636	0.003972	0.6804	29690	-0.002373	0.0113	0.8336
m.7906C>T	MT:7906	rs1603221204		I/F	7906	MT-CO2	protein-coding gene	T	C	0.01165	0.01165	NA	0	0.996	NA	1	239643	0.0067	0.015	0.6534	239643	0.006736	0.015	0.6533	NA	NA	NA	NA
m.8898C>T	MT:8898	rs1556423569		I/F	8898	MT-ATP6	protein-coding gene	T	C	0.01165	0.01165	NA	0	0.996	NA	1	239643	0.0067	0.015	0.6534	239643	0.006736	0.015	0.6533	NA	NA	NA	NA
m.930G>A	MT:930	rs41352944		I/I	930	MT-RNR1	rRNA	A	G	0.051465	0.05138	0.05215	0.0769231	0.997	0.997	2	269233	0.0031	0.0069	0.6569	239586	0.004576	0.007298	0.5307	29647	-0.009153	0.02069	0.6582
m.15758A>G	MT:15758	rs527236193	Affx-34461837	G/G	15758	MT-CYB	protein-coding gene	G	A	0.019571	0.01946	0.02048	0	1	1	2	269506	-0.0047	0.011	0.6686	239816	-0.0008662	0.01167	0.9408	29690	-0.03449	0.03252	0.289
m.5004T>C	MT:5004	rs41419549	Affx-79381672	G/G	5004	MT-ND2	protein-coding gene	C	T	0.020674	0.02062	0.02111	0.021978	1	1	2	269506	-0.0046	0.0107	0.6691	239816	-0.005448	0.0114	0.6328	29690	0.002213	0.03214	0.9451
m.16172T>C	MT:16172	rs2853817	Affx-89025721	F/G	16172	MT-CR	control region	C	T	0.04126	NA	0.04126	0.021978	NA	1	1	29690	0.0098	0.0231	0.6714	NA	NA	NA	NA	29690	0.009799	0.0231	0.6715
m.15928G>A	MT:15928	rs527236198	Affx-79381716	G/G	15928	MT-TT	tRNA	A	G	0.101279	0.1013	0.1011	0.10989	1	1	2	268988	-0.0021	0.0051	0.6817	239361	-0.002577	0.005352	0.6301	29627	0.00205	0.01528	0.8933
m.462C>T	MT:462	rs41402146		I/I	462	MT-CR	control region	T	C	0.090619	0.09052	0.09142	0.0989011	0.999	0.998	2	269255	-0.0021	0.0053	0.6891	239598	-0.0009223	0.005617	0.8696	29657	-0.01188	0.01603	0.4584
m.9316T>C	MT:9316	rs1603222240		I/F	9316	MT-CO3	protein-coding gene	C	T	0.01165	0.01165	NA	0	0.996	NA	1	239642	0.006	0.015	0.6896	239642	0.00599	0.015	0.6896	NA	NA	NA	NA
m.295C>T	MT:295	rs41528348	Affx-92047869	G/I	295	MT-CR	control region	T	C	0.110178	0.1102	0.11	0.10989	1	0.998	2	269068	-0.00193247	0.00486264	0.691064	239427	-0.001043	0.005151	0.8396	29641	-0.009216	0.01474	0.5317
m.16145G>A	MT:16145	rs41419246	Affx-79381720	G/F	16145	MT-CR	control region	A	G	0.03403	0.03403	NA	0.010989	1	NA	1	239812	-0.0035	0.0089	0.6935	239812	-0.003509	0.008905	0.6936	NA	NA	NA	NA
m.4917A>G	MT:4917	rs28357980	Affx-79381671	G/G	4917	MT-ND2	protein-coding gene	G	A	0.100636	0.1007	0.1001	0.10989	1	1	2	269506	-0.0019	0.0051	0.7005	239816	-0.002616	0.005359	0.6254	29690	0.003541	0.01533	0.8174
m.15607A>G	MT:15607	rs193302996		I/I	15607	MT-CYB	protein-coding gene	G	A	0.099635	0.09968	0.09926	0.10989	0.999	0.999	2	269505	-0.0019	0.0051	0.7027	239815	-0.002508	0.005383	0.6413	29690	0.002711	0.0154	0.8602
m.15904C>T	MT:15904	rs35788393		I/I	15904	MT-TT	tRNA	T	C	0.031716	0.03168	0.03201	0	0.986	0.991	2	268970	-0.0033	0.0087	0.7046	239323	-0.00223	0.009271	0.8099	29647	-0.01194	0.02617	0.6482
m.5656A>G	MT:5656	rs41453547	Affx-34462122	G/G	5656	Intergene	Intergenic region	G	A	0.012766	0.01271	0.01322	0.021978	1	1	2	269506	0.005	0.0136	0.7108	239816	0.003971	0.01443	0.7833	29690	0.0134	0.04039	0.7401
m.228G>A	MT:228	rs41323649	Affx-52321592	G/G	228	MT-CR	control region	A	G	0.064677	0.06454	0.06579	0.0549451	1	1	2	269498	-0.0023	0.0062	0.7158	239808	-0.003216	0.006559	0.6239	29690	0.005509	0.01861	0.7673
m.10499A>G	MT:10499	rs1057520074		I/I	10499	MT-ND4L	protein-coding gene	G	A	0.010755	0.01073	0.01096	0	0.999	0.999	2	269506	-0.0054	0.0148	0.7159	239816	-0.007673	0.01568	0.6245	29690	0.01272	0.044	0.7726
m.7789G>A	MT:7789	rs386829014		I/I	7789	MT-CO2	protein-coding gene	A	G	0.010294	0.01025	0.01066	0	0.998	0.982	2	269485	-0.0055	0.0151	0.7174	239816	-0.006766	0.01604	0.6732	29669	0.004591	0.04454	0.9179
m.1719G>A	MT:1719	rs3928305	Affx-79381658	G/G	1719	MT-RNR2	rRNA	A	G	0.085134	0.08508	0.08558	0.0769231	1	1	2	269506	0.0019	0.0055	0.7256	239816	0.003916	0.005781	0.4982	29690	-0.0142	0.0164	0.3865
m.8697G>A	MT:8697	rs879233543	Affx-89025732	G/G	8697	MT-ATP6	protein-coding gene	A	G	0.10024	0.1003	0.09976	0.10989	1	1	2	269506	-0.0015	0.0051	0.7677	239816	-0.002188	0.005369	0.6837	29690	0.004158	0.01536	0.7866
m.263A>G	MT:263	rs2853515	Affx-34461957	G/G	263	MT-CR	control region	A	G	0.010414	0.0103	0.01134	0	1	1	2	269505	-0.0043	0.0151	0.7741	239815	-0.006975	0.01604	0.6637	29690	0.01539	0.04373	0.7249
m.13368G>A	MT:13368	rs3899498		I/I	13368	MT-ND5	protein-coding gene	A	G	0.100997	0.1009	0.1018	0.10989	0.985	0.98	2	268146	-0.0014	0.0051	0.7895	239004	-0.002159	0.005365	0.6873	29142	0.005262	0.01536	0.7319
m.12612A>G	MT:12612	rs28359172	Affx-34461691	G/G	12612	MT-ND5	protein-coding gene	G	A	0.110184	0.1099	0.1125	0.10989	1	1	2	269505	-0.0013	0.0049	0.7922	239815	-0.0003992	0.005156	0.9383	29690	-0.008331	0.01458	0.5679
m.10398A>G	MT:10398	rs2853826	Affx-79381690	G/G	10398	MT-ND3	protein-coding gene	G	A	0.212506	0.2122	0.215	0.142857	1	1	2	269220	0.001	0.0037	0.7934	239582	0.003917	0.003948	0.3211	29638	-0.02274	0.01121	0.04258
m.16126T>C	MT:16126	rs147029798		I/I	16126	MT-CR	control region	C	T	0.203011	0.203	0.2031	0.230769	0.971	0.965	2	261587	-0.001	0.0038	0.8014	232447	-0.0005275	0.004072	0.8969	29140	-0.004501	0.01156	0.6971
m.13722A>G	MT:13722	rs386829190		F/I	13722	MT-ND5	protein-coding gene	G	A	0.01027	NA	0.01027	0	NA	0.989	1	29676	0.01129	0.04553	0.8042	NA	NA	NA	NA	29676	0.01129	0.04553	0.8042
m.16069C>T	MT:16069	rs147903261		I/I	16069	MT-CR	control region	T	C	0.107707	0.1074	0.1102	0.10989	0.997	0.996	2	268907	-0.0012	0.0049	0.8078	239271	-0.000409	0.005213	0.9375	29636	-0.007464	0.01472	0.6122
m.215A>G	MT:215	rs879219259		I/I	215	MT-CR	control region	G	A	0.0101	0.01006	0.01042	0	0.738	0.745	2	264846	-0.0037	0.0154	0.8092	235677	-0.005417	0.01634	0.7402	29169	0.009552	0.04561	0.8341
m.15884G>A	MT:15884	rs527236195	Affx-89025667	G/G	15884	MT-CYB	protein-coding gene	A	G	0.013493	0.01352	0.01328	0.0659341	1	1	2	269425	0.0031	0.0132	0.8153	239739	0.007726	0.01397	0.5803	29686	-0.03629	0.0407	0.3727
m.489T>C	MT:489	rs28625645		I/I	489	MT-CR	control region	C	T	0.112004	0.1116	0.1153	0.10989	0.977	0.982	2	265995	-0.0011	0.0049	0.8213	236730	-2.64e-05	0.005151	0.9959	29265	-0.009598	0.01452	0.5087
m.14905G>A	MT:14905	rs193302983	Affx-34461806	G/G	14905	MT-CYB	protein-coding gene	A	G	0.100866	0.1009	0.1006	0.10989	1	1	2	269481	-0.0011	0.0051	0.8298	239799	-0.002112	0.005353	0.6932	29682	0.007315	0.01532	0.6329
m.319T>C	MT:319	rs879055956		F/I	319	MT-CR	control region	C	T	0.01024	NA	0.01024	0	NA	0.988	1	29675	0.009708	0.04561	0.8314	NA	NA	NA	NA	29675	0.009708	0.04561	0.8314
m.7476C>T	MT:7476	rs201950015	Affx-79443447	G/G	7476	MT-TS1	tRNA	T	C	0.01842	0.01835	0.01899	0.010989	1	1	2	269506	0.002	0.0113	0.86	239816	0.001134	0.01206	0.9251	29690	0.00862	0.03334	0.796
m.11485T>C	MT:11485	rs28529320	Affx-89025734	F/G	11485	MT-ND4	protein-coding gene	C	T	0.02061	NA	0.02061	0.010989	NA	1	1	29690	-0.0052	0.0323	0.8718	NA	NA	NA	NA	29690	-0.005217	0.03234	0.8718
m.13879T>C	MT:13879	rs879087566	Affx-89025700	G/G	13879	MT-ND5	protein-coding gene	C	T	0.014828	0.01472	0.01571	0	1	1	2	269495	-0.002	0.0126	0.8754	239815	-0.0005838	0.0134	0.9652	29680	-0.01275	0.03727	0.7323
m.16356T>C	MT:16356	rs62581340	Affx-79443531	G/G	16356	MT-CR	control region	C	T	0.040631	0.0406	0.04088	0.0549451	1	1	2	269310	0.0011	0.0077	0.8863	239662	-0.0001769	0.008208	0.9828	29648	0.0113	0.02314	0.6253
m.16231T>C	MT:16231	rs386829286		F/I	16231	MT-CR	control region	C	T	0.01023	NA	0.01023	0	NA	0.965	1	29638	0.006107	0.04569	0.8937	NA	NA	NA	NA	29638	0.006107	0.04569	0.8937
m.1888G>A	MT:1888	rs2897260		I/I	1888	MT-RNR2	rRNA	A	G	0.099848	0.09915	0.1056	0.10989	0.991	0.978	2	267997	-0.0007	0.0051	0.8949	238775	-0.001529	0.005406	0.7774	29222	0.006017	0.01511	0.6905
m.9667A>G	MT:9667	rs41482146	Affx-79381683	G/F	9667	MT-CO3	protein-coding gene	G	A	0.01285	0.01285	NA	0.010989	1	NA	1	239816	0.0017	0.0144	0.9052	239816	0.001716	0.01441	0.9052	NA	NA	NA	NA
m.456C>T	MT:456	rs41356551	Affx-79381653	F/G	456	MT-CR	control region	T	C	0.03877	NA	0.03877	0.0769231	NA	1	1	29690	0.0028	0.0239	0.9074	NA	NA	NA	NA	29690	0.002778	0.02388	0.9074
m.6734G>A	MT:6734	rs41413745	Affx-34462179	G/G	6734	MT-CO1	protein-coding gene	A	G	0.010924	0.01098	0.01047	0.010989	1	1	2	269481	0.0016	0.0146	0.9117	239811	0.01346	0.01543	0.3832	29670	-0.09759	0.04466	0.0289
m.3394T>C	MT:3394	rs41460449	Affx-34461996	G/F	3394	MT-ND1	protein-coding gene	C	T	0.01469	0.01469	NA	0	1	NA	1	239814	-0.0013	0.0135	0.923	239814	-0.001301	0.01346	0.923	NA	NA	NA	NA
m.15924A>G	MT:15924	rs193303001	Affx-79381715	G/F	15924	MT-TT	tRNA	G	A	0.06018	0.06018	NA	0.032967	1	NA	1	239815	0.0006	0.0068	0.932	239815	0.0005792	0.006787	0.932	NA	NA	NA	NA
m.8557G>A	MT:8557	rs386829040		I/F	8557	MT-ATP6	protein-coding gene	A	G	0.01398	0.01398	NA	0	0.989	NA	1	239660	0.0012	0.0138	0.9328	239660	0.001161	0.01376	0.9328	NA	NA	NA	NA
m.242C>T	MT:242	rs1556422403		I/F	242	MT-CR	control region	T	C	0.01397	0.01397	NA	0	0.999	NA	1	239816	0.0011	0.0138	0.9363	239816	0.001099	0.01376	0.9364	NA	NA	NA	NA
m.14233A>G	MT:14233	rs3915611	Affx-79381707	I/G	14233	MT-ND6	protein-coding gene	G	A	0.0815941	0.0815	0.08235	0.0989011	0.989	1	2	268324	-0.00044012	0.00557221	0.937045	238634	-0.0008377	0.005907	0.8872	29690	0.002772	0.01679	0.8689
m.13759G>A	MT:13759	rs386420024	Affx-79443499	G/F	13759	MT-ND5	protein-coding gene	A	G	0.01649	0.01649	NA	0	1	NA	1	239811	0.0009	0.0127	0.9404	239811	0.0009458	0.01266	0.9404	NA	NA	NA	NA
m.4024A>G	MT:4024	rs41504646	Affx-34462030	G/G	4024	MT-ND1	protein-coding gene	G	A	0.019422	0.01938	0.01976	0.021978	1	1	2	269506	-0.0005	0.0111	0.9611	239816	-0.002132	0.01176	0.8562	29690	0.01212	0.03317	0.715
m.4529A>T	MT:4529	rs1556422869	Affx-92047849	G/F	4529	MT-ND2	protein-coding gene	T	A	0.03261	0.03261	NA	0.021978	1	NA	1	239816	-0.0004	0.0091	0.9635	239816	-0.0004161	0.009092	0.9635	NA	NA	NA	NA
m.9123G>A	MT:9123	rs28358270	Affx-92047864	G/I	9123	MT-ATP6	protein-coding gene	A	G	0.0196802	0.01992	0.01773	0.021978	1	0.926	2	269301	-0.000483297	0.0110018	0.964961	239816	-0.00317	0.01159	0.7845	29485	0.02399	0.03498	0.4929
m.2158T>C	MT:2158	rs41349444	Affx-34461927	G/F	2158	MT-RNR2	rRNA	C	T	0.01411	0.01411	NA	0	1	NA	1	239816	0.0006	0.0137	0.9664	239816	0.0005763	0.01369	0.9664	NA	NA	NA	NA
m.12007G>A	MT:12007	rs2853497		I/F	12007	MT-ND4	protein-coding gene	A	G	0.01407	0.01407	NA	0	0.94	NA	1	239246	0.0005	0.0137	0.9718	239246	0.0004865	0.01374	0.9718	NA	NA	NA	NA
m.11812A>G	MT:11812	rs3088053	Affx-34461648	G/G	11812	MT-ND4	protein-coding gene	G	A	0.080826	0.08069	0.08194	0.0989011	1	1	2	269505	-0.0001	0.0056	0.9797	239816	-0.0007369	0.005919	0.9009	29689	0.00466	0.01682	0.7818
m.6776T>C	MT:6776	rs41473545	Affx-34462182	G/G	6776	MT-CO1	protein-coding gene	C	T	0.052894	0.05292	0.05268	0.0879121	1	1	2	269505	0.0001	0.0068	0.9851	239815	-0.0006717	0.007205	0.9257	29690	0.006757	0.02076	0.7449
m.14133A>G	MT:14133	rs879100848	Affx-79443502	G/G	14133	MT-ND5	protein-coding gene	G	A	0.010293	0.01025	0.01065	0	1	1	2	269506	-0.0002	0.0151	0.9919	239816	-0.00115	0.01603	0.9428	29690	0.007598	0.04468	0.865
m.3796A>G	MT:3796	rs28357970	Affx-89025739	G/G	3796	MT-ND1	protein-coding gene	G	A	0.016065	0.01598	0.01675	0.043956	1	1	2	269506	0	0.0122	0.9993	239816	-0.003521	0.01296	0.7859	29690	0.02675	0.03578	0.4546
a. "G": genotyped markers passed QC; "I": imputed markers passed QC. "F": markers failed QC.
