# Supplementary material for: The contributions of mitochondrial and nuclear mitochondrial genetic variation to neuroticism
Source: Nat Commun. 2023 May 30;14:3146. doi: 10.1038/s41467-023-38480-y (PMC10229642; doi:10.1038/s41467-023-38480-y)
Supplement: Supplementary file 8 — Supplementary Data 6 [file 41467_2023_38480_MOESM8_ESM.xlsx]

## Sheet: Sheet1
Supplementary Data 6. MT-GWAS results for the worry/vulnerability special factor of neuroticism. Sample sizes and associations are shown for each the UKBB and UKBL arrays separately as well as the final meta-analytic results. N_Study indicates the number of studies (i.e. UKBB and UKBL) that the SNP passed quality control checks in.
SNPID	SNPID2	RSID in dbSNP	SNPID in UKB	SNP Status in UKBB/UKBLa	BP	Gene	Gene_Type	Effect Allele	Non_Effect Allele	MAF_Meta	MAF_UKBB	MAF_UKBL	MAF_1000G_GBR	INFO_UKBB	INFO_UKBL	N_Study	N_Meta	BETA_Meta	SE_Meta	P_Meta	N_UKBB	BETA_UKBB	SE_UKBB	P_UKBB	N_UKBL	BETA_UKBL	SE_UKBL	P_UKBL
m.13105A>G	MT:13105	rs2853501	Affx-34461715	G/G	13105	MT-ND5	protein-coding gene	G	A	0.013478	0.01351	0.01322	0	1	1	2	269487	0.0134	0.0117	0.2505	239799	0.001782	0.01236	0.8854	29688	0.1089	0.03542	0.002113
m.456C>T	MT:456	rs41356551	Affx-79381653	F/G	456	MT-CR	control region	T	C	0.03877	NA	0.03877	0.0769231	NA	1	1	29690	-0.0472	0.0212	0.02596	NA	NA	NA	NA	29690	-0.04723	0.02121	0.02595
m.11947A>G	MT:11947	rs28359168	Affx-92047855	G/I	11947	MT-ND4	protein-coding gene	G	A	0.0194607	0.01954	0.01882	0.021978	1	0.998	2	269504	0.0230484	0.00990002	0.0199061	239816	0.01946	0.01047	0.06301	29688	0.05334	0.03042	0.07954
m.8994G>A	MT:8994	rs28358887	Affx-89025749	G/G	8994	MT-ATP6	protein-coding gene	A	G	0.02263	0.02268	0.02222	0.021978	1	1	2	269505	0.0213	0.0092	0.02076	239816	0.01796	0.009737	0.06516	29689	0.0488	0.02807	0.08219
m.497C>T	MT:497	rs28660704	Affx-89025674	G/G	497	MT-CR	control region	T	C	0.04807	0.04802	0.04849	0.021978	1	1	2	269506	0.0037	0.0064	0.5582	239816	0.008206	0.006762	0.2249	29690	-0.0315	0.01897	0.09684
m.4793A>G	MT:4793	rs1556422900	Affx-89025751	G/G	4793	MT-ND2	protein-coding gene	G	A	0.013531	0.01358	0.01314	0	1	1	2	269505	-0.0077	0.0118	0.5116	239815	-0.01593	0.01247	0.2014	29690	0.05806	0.03529	0.09995
m.15904C>T	MT:15904	rs35788393		I/I	15904	MT-TT	tRNA	T	C	0.031716	0.03168	0.03201	0	0.986	0.991	2	268970	-0.0059	0.0078	0.4461	239323	-0.01152	0.00829	0.1648	29647	0.03783	0.02324	0.1035
m.1243T>C	MT:1243	rs28358572	Affx-34461684	G/G	1243	MT-RNR1	rRNA	C	T	0.019606	0.01971	0.01877	0.021978	1	1	2	269506	0.0208	0.0099	0.03496	239816	0.01763	0.01043	0.09098	29690	0.04802	0.0305	0.1155
m.3505A>G	MT:3505	rs28358585		I/I	3505	MT-ND1	protein-coding gene	G	A	0.01952	0.01962	0.01871	0.021978	0.999	1	2	269498	0.022	0.0099	0.02593	239808	0.01903	0.01045	0.0687	29690	0.04754	0.03053	0.1195
m.11674C>T	MT:11674	rs28358286	Affx-89025715	G/G	11674	MT-ND4	protein-coding gene	T	C	0.019985	0.02007	0.01929	0.021978	1	1	2	269505	0.0193	0.0098	0.04815	239815	0.01611	0.01033	0.1191	29690	0.0465	0.03012	0.1226
m.16391G>A	MT:16391	rs869031877	Affx-79381726	G/I	16391	MT-CR	control region	A	G	0.0333903	0.03343	0.03306	0.032967	1	0.924	2	268660	0.00528944	0.00759647	0.486239	239816	0.0102	0.008038	0.2044	28844	-0.03576	0.02324	0.1239
m.5046G>A	MT:5046	rs878927053	Affx-34462094	G/I	5046	MT-ND2	protein-coding gene	A	G	0.0204352	0.02064	0.01878	0.021978	1	0.921	2	269491	0.0218974	0.00965633	0.023349	239815	0.01917	0.01018	0.05977	29676	0.04638	0.0305	0.1283
m.4580G>A	MT:4580	rs28357975	Affx-34462062	G/G	4580	MT-ND2	protein-coding gene	A	G	0.033544	0.03366	0.03259	0	1	1	2	269503	-0.0048	0.0076	0.5304	239813	-0.009412	0.008037	0.2416	29690	0.03346	0.02304	0.1464
m.14182T>C	MT:14182	rs372515139		I/I	14182	MT-ND6	protein-coding gene	C	T	0.037419	0.03713	0.03978	0.0989011	0.933	0.925	2	265156	0.0214	0.0072	0.003079	235967	0.02026	0.007699	0.008501	29189	0.03011	0.02115	0.1546
m.13637A>G	MT:13637	rs200855215		I/I	13637	MT-ND5	protein-coding gene	G	A	0.024006	0.024	0.02405	0.0659341	0.97	0.973	2	268121	0.0247	0.0089	0.005489	238570	0.02317	0.009453	0.01423	29551	0.03738	0.02674	0.1621
m.10499A>G	MT:10499	rs1057520074		I/I	10499	MT-ND4L	protein-coding gene	G	A	0.010755	0.01073	0.01096	0	0.999	0.999	2	269506	-0.0009	0.0132	0.9462	239816	0.006004	0.01402	0.6685	29690	-0.05443	0.03907	0.1635
m.13780A>G	MT:13780	rs41358152	Affx-79381704	G/I	13780	MT-ND5	protein-coding gene	G	A	0.0338056	0.03392	0.03288	0.021978	1	0.996	2	269459	0.00841318	0.00753686	0.264306	239809	0.01326	0.007979	0.0965	29650	-0.03172	0.02296	0.1671
m.16193C>T	MT:16193	rs879091650	Affx-89025703	G/G	16193	MT-CR	control region	T	C	0.013495	0.01337	0.01452	0.010989	1	1	2	269499	0.0078	0.0118	0.5079	239811	0.002465	0.01264	0.8454	29688	0.04654	0.03391	0.1699
m.11467A>G	MT:11467	rs2853493	Affx-79381696	G/G	11467	MT-ND4	protein-coding gene	G	A	0.225498	0.2253	0.2271	0.252747	1	1	2	269504	0.012	0.0033	0.000226	239815	0.01188	0.003455	0.0005876	29689	0.01305	0.009752	0.1809
m.15043G>A	MT:15043	rs193302985	Affx-79381709	G/G	15043	MT-CYB	protein-coding gene	A	G	0.042042	0.04203	0.04214	0.032967	1	1	2	269506	0.0017	0.0068	0.8063	239816	0.005257	0.007194	0.4649	29690	-0.02701	0.02032	0.1837
m.15884G>A	MT:15884	rs527236195	Affx-89025667	G/G	15884	MT-CYB	protein-coding gene	A	G	0.013493	0.01352	0.01328	0.0659341	1	1	2	269425	0.0009	0.0118	0.9411	239739	0.006718	0.0125	0.5908	29686	-0.04799	0.03614	0.1842
m.7768A>G	MT:7768	rs41534044	Affx-79381679	G/G	7768	MT-CO2	protein-coding gene	G	A	0.041603	0.04151	0.04236	0.0879121	1	1	2	269506	0.0193	0.0068	0.004629	239816	0.01841	0.007246	0.01105	29690	0.02664	0.02038	0.1911
m.12372G>A	MT:12372	rs2853499	Affx-34461680	G/G	12372	MT-ND5	protein-coding gene	A	G	0.225807	0.2256	0.2275	0.252747	1	1	2	269478	0.0121	0.0033	0.0002144	239790	0.01198	0.003454	0.0005229	29688	0.01261	0.009746	0.1958
m.319T>C	MT:319	rs879055956		F/I	319	MT-CR	control region	C	T	0.01024	NA	0.01024	0	NA	0.988	1	29675	-0.05061	0.04049	0.2114	NA	NA	NA	NA	29675	-0.05061	0.04049	0.2114
m.215A>G	MT:215	rs879219259		I/I	215	MT-CR	control region	G	A	0.0101	0.01006	0.01042	0	0.738	0.745	2	264846	-0.0028	0.0137	0.8391	235677	0.003433	0.01461	0.8143	29169	-0.05057	0.04048	0.2116
m.16231T>C	MT:16231	rs386829286		F/I	16231	MT-CR	control region	C	T	0.01023	NA	0.01023	0	NA	0.965	1	29638	-0.05032	0.04056	0.2148	NA	NA	NA	NA	29638	-0.05032	0.04056	0.2148
m.239T>C	MT:239	rs879149197	rs145412228	I/G	239	MT-CR	control region	C	T	0.0245323	0.02405	0.02842	0	0.982	1	2	269015	-0.0226062	0.00886662	0.010785	239325	-0.02143	0.009509	0.02421	29690	-0.03044	0.02454	0.215
m.15758A>G	MT:15758	rs527236193	Affx-34461837	G/G	15758	MT-CYB	protein-coding gene	G	A	0.019571	0.01946	0.02048	0	1	1	2	269506	-0.005	0.0098	0.6084	239816	-0.001065	0.01044	0.9188	29690	-0.03538	0.02888	0.2205
m.12414T>C	MT:12414	rs193302950		I/I	12414	MT-ND5	protein-coding gene	C	T	0.019403	0.01957	0.01804	0.021978	0.997	0.993	2	269429	0.0215	0.0099	0.02978	239772	0.01969	0.01046	0.05984	29657	0.03793	0.0311	0.2226
m.13722A>G	MT:13722	rs386829190		F/I	13722	MT-ND5	protein-coding gene	G	A	0.01027	NA	0.01027	0	NA	0.989	1	29676	-0.04892	0.04043	0.2263	NA	NA	NA	NA	29676	-0.04892	0.04043	0.2263
m.12308A>G	MT:12308	rs2853498	Affx-79381698	I/G	12308	MT-TL2	tRNA	G	A	0.217038	0.2158	0.2269	0.241758	0.988	1	2	266251	0.0114041	0.00332189	0.000596932	236561	0.01136	0.003533	0.001306	29690	0.01174	0.009756	0.2287
m.7789G>A	MT:7789	rs386829014		I/I	7789	MT-CO2	protein-coding gene	A	G	0.010294	0.01025	0.01066	0	0.998	0.982	2	269485	-0.0068	0.0135	0.6126	239816	-0.001543	0.01435	0.9144	29669	-0.04699	0.03955	0.2348
m.1721C>T	MT:1721	rs200626438	Affx-79443409	G/G	1721	MT-RNR2	rRNA	T	C	0.026714	0.02668	0.02699	0.0659341	1	1	2	269506	0.0208	0.0085	0.01406	239816	0.0196	0.008965	0.02877	29690	0.02994	0.02531	0.2369
m.204T>C	MT:204	rs3135032		I/I	204	MT-CR	control region	C	T	0.020817	0.02086	0.02046	0.021978	0.779	0.76	2	260087	0.0141	0.0098	0.1474	231844	0.0117	0.01032	0.257	28243	0.03439	0.02981	0.2487
m.10034T>C	MT:10034	rs41347846		I/I	10034	MT-TG	tRNA	C	T	0.033643	0.03375	0.03278	0.021978	0.999	0.995	2	269454	0.0082	0.0076	0.2762	239805	0.01239	0.007998	0.1214	29649	-0.02606	0.02294	0.2559
m.10398A>G	MT:10398	rs2853826	Affx-79381690	G/G	10398	MT-ND3	protein-coding gene	G	A	0.212506	0.2122	0.215	0.142857	1	1	2	269220	0.0026	0.0033	0.4435	239582	0.004287	0.003531	0.2248	29638	-0.01126	0.009957	0.2582
m.4216T>C	MT:4216	rs1599988	Affx-89025684	G/G	4216	MT-ND1	protein-coding gene	C	T	0.21244	0.2122	0.2144	0.21978	1	1	2	269506	-0.0026	0.0033	0.429	239816	-0.001554	0.003527	0.6595	29690	-0.0112	0.009958	0.2607
m.250T>C	MT:250	rs1556422406		I/I	250	MT-CR	control region	C	T	0.033418	0.03375	0.03072	0.021978	0.996	0.999	2	269497	0.0083	0.0076	0.2726	239808	0.01228	0.007998	0.1247	29689	-0.02633	0.02363	0.2652
m.15833C>T	MT:15833	rs41504845	Affx-79381714	G/G	15833	MT-CYB	protein-coding gene	T	C	0.019745	0.0198	0.01929	0.010989	1	1	2	269488	-0.0325	0.0098	0.0009229	239798	-0.03245	0.01039	0.001792	29690	-0.03281	0.02968	0.269
m.16051A>G	MT:16051	rs117565943		I/I	16051	MT-CR	control region	G	A	0.012377	0.01178	0.01732	0.010989	0.646	0.707	2	261153	0.0117	0.0124	0.3487	232812	0.00763	0.01351	0.5724	28341	0.03384	0.03174	0.2863
m.16362T>C	MT:16362	rs62581341	Affx-79443532	G/G	16362	MT-CR	control region	C	T	0.082834	0.08282	0.08295	0.043956	1	1	2	269503	0.0019	0.0049	0.696	239813	0.0001953	0.00524	0.9703	29690	0.01565	0.01474	0.2884
m.15452C>A	MT:15452	rs193302994	Affx-34461828	G/G	15452	MT-CYB	protein-coding gene	A	C	0.20874	0.2085	0.2107	0.21978	1	1	2	269478	-0.0023	0.0033	0.497	239794	-0.001236	0.00355	0.7277	29684	-0.01055	0.01003	0.2926
m.11251A>G	MT:11251	rs869096886	Affx-34461623	G/G	11251	MT-ND4	protein-coding gene	G	A	0.208419	0.2082	0.2102	0.21978	1	1	2	269440	-0.0022	0.0033	0.5129	239750	-0.001155	0.003553	0.7452	29690	-0.01045	0.01003	0.2978
m.16298T>C	MT:16298	rs148377232	Affx-79443528	F/G	16298	MT-CR	control region	C	T	0.04159	NA	0.04159	0	NA	1	1	29690	0.0213	0.0205	0.299	NA	NA	NA	NA	29690	0.02127	0.02048	0.299
m.295C>T	MT:295	rs41528348	Affx-92047869	G/I	295	MT-CR	control region	T	C	0.110178	0.1102	0.11	0.10989	1	0.998	2	269068	-0.00472168	0.00434571	0.277251	239427	-0.003643	0.004607	0.4291	29641	-0.01343	0.01309	0.3048
m.489T>C	MT:489	rs28625645		I/I	489	MT-CR	control region	C	T	0.112004	0.1116	0.1153	0.10989	0.977	0.982	2	265995	-0.0039	0.0043	0.3638	236730	-0.002762	0.004608	0.5489	29265	-0.01316	0.01289	0.3072
m.3197T>C	MT:3197	rs2854131	Affx-79381660	G/G	3197	MT-RNR2	rRNA	C	T	0.091568	0.09137	0.09319	0.142857	1	1	2	269073	0.0116	0.0047	0.01398	239443	0.01127	0.005015	0.02466	29630	0.01426	0.01405	0.3101
m.16482A>G	MT:16482	rs878935154		I/I	16482	MT-CR	control region	G	A	0.025419	0.02541	0.0255	0	0.985	0.993	2	269231	-0.018	0.0087	0.03861	239576	-0.01703	0.00925	0.06556	29655	-0.02584	0.02596	0.3195
m.6734G>A	MT:6734	rs41413745	Affx-34462179	G/G	6734	MT-CO1	protein-coding gene	A	G	0.010924	0.01098	0.01047	0.010989	1	1	2	269481	0.0191	0.013	0.1429	239811	0.02616	0.0138	0.05809	29670	-0.03927	0.03967	0.3222
m.13879T>C	MT:13879	rs879087566	Affx-89025700	G/G	13879	MT-ND5	protein-coding gene	C	T	0.014828	0.01472	0.01571	0	1	1	2	269495	-0.0124	0.0113	0.2723	239815	-0.009745	0.01198	0.416	29680	-0.03237	0.0331	0.3282
m.13617T>C	MT:13617	rs2853503	Affx-89025711	G/G	13617	MT-ND5	protein-coding gene	C	T	0.092551	0.09232	0.09443	0.142857	1	1	2	269506	0.0116	0.0047	0.01334	239816	0.01138	0.004988	0.0225	29690	0.01353	0.01396	0.3322
m.16126T>C	MT:16126	rs147029798		I/I	16126	MT-CR	control region	C	T	0.203011	0.203	0.2031	0.230769	0.971	0.965	2	261587	-0.0021	0.0034	0.5472	232447	-0.001075	0.003642	0.7678	29140	-0.00993	0.01026	0.333
m.14133A>G	MT:14133	rs879100848	Affx-79443502	G/G	14133	MT-ND5	protein-coding gene	G	A	0.010293	0.01025	0.01065	0	1	1	2	269506	0.0006	0.0135	0.9639	239816	0.005595	0.01433	0.6963	29690	-0.03759	0.03967	0.3433
m.6776T>C	MT:6776	rs41473545	Affx-34462182	G/G	6776	MT-CO1	protein-coding gene	C	T	0.052894	0.05292	0.05268	0.0879121	1	1	2	269505	0.0082	0.0061	0.1788	239815	0.007055	0.006443	0.2735	29690	0.01738	0.01844	0.3458
m.150C>T	MT:150	rs62581312	Affx-52321525	G/G	150	MT-CR	control region	T	C	0.092849	0.09262	0.09471	0.153846	1	1	2	269491	0.0123	0.0047	0.008722	239801	0.01221	0.004985	0.01436	29690	0.01315	0.01399	0.3474
m.7476C>T	MT:7476	rs201950015	Affx-79443447	G/G	7476	MT-TS1	tRNA	T	C	0.01842	0.01835	0.01899	0.010989	1	1	2	269506	0.0002	0.0101	0.9871	239816	0.003865	0.01078	0.72	29690	-0.02776	0.02961	0.3484
m.12501G>A	MT:12501	rs28397767	Affx-86886472	G/G	12501	MT-ND5	protein-coding gene	A	G	0.036453	0.03642	0.03672	0.021978	1	1	2	269372	0.0086	0.0073	0.2385	239696	0.01217	0.00772	0.1149	29676	-0.01989	0.02172	0.3598
m.9477G>A	MT:9477	rs2853825	Affx-89025765	I/G	9477	MT-CO3	protein-coding gene	A	G	0.0915435	0.09126	0.09383	0.142857	0.997	1	2	269171	0.0111839	0.00472168	0.0178543	239481	0.01098	0.005016	0.02864	29690	0.01277	0.01399	0.3613
m.10238T>C	MT:10238	rs193302927	Affx-79381687	G/G	10238	MT-ND3	protein-coding gene	C	T	0.035304	0.03528	0.03549	0.021978	1	1	2	269495	0.0088	0.0074	0.2329	239808	0.01244	0.007829	0.1121	29687	-0.02011	0.02207	0.362
m.16069C>T	MT:16069	rs147903261		I/I	16069	MT-CR	control region	T	C	0.107707	0.1074	0.1102	0.10989	0.997	0.996	2	268907	-0.0048	0.0044	0.2726	239271	-0.003972	0.004662	0.3942	29636	-0.01146	0.01307	0.3807
m.4336T>C	MT:4336	rs41456348	Affx-79381668	G/G	4336	MT-TQ	tRNA	C	T	0.02435	0.02448	0.02329	0.021978	1	1	2	269506	-0.0243	0.0089	0.006151	239816	-0.02454	0.009368	0.0088	29690	-0.02186	0.02707	0.4192
m.4917A>G	MT:4917	rs28357980	Affx-79381671	G/G	4917	MT-ND2	protein-coding gene	G	A	0.100636	0.1007	0.1001	0.10989	1	1	2	269506	0.0003	0.0045	0.9532	239816	0.001593	0.004792	0.7396	29690	-0.01046	0.01362	0.4422
m.12612A>G	MT:12612	rs28359172	Affx-34461691	G/G	12612	MT-ND5	protein-coding gene	G	A	0.110184	0.1099	0.1125	0.10989	1	1	2	269505	-0.0042	0.0043	0.3338	239815	-0.003487	0.004611	0.4495	29690	-0.009811	0.01295	0.4487
m.16526G>A	MT:16526	rs386829315		F/I	16526	MT-CR	control region	A	G	0.01245	NA	0.01245	0.032967	NA	0.798	1	29681	-0.0276	0.037	0.4557	NA	NA	NA	NA	29681	-0.02757	0.03696	0.4557
m.7028C>T	MT:7028	rs2015062	Affx-34462190	G/G	7028	MT-CO1	protein-coding gene	C	T	0.437616	0.4379	0.4353	0.428571	1	1	2	269501	-0.0082	0.0027	0.002879	239811	-0.008457	0.00291	0.003654	29690	-0.005938	0.008233	0.4707
m.14233A>G	MT:14233	rs3915611	Affx-79381707	I/G	14233	MT-ND6	protein-coding gene	G	A	0.0815941	0.0815	0.08235	0.0989011	0.989	1	2	268324	-0.000659536	0.00497965	0.894631	238634	0.0004604	0.005283	0.9305	29690	-0.00958	0.01491	0.5205
m.15607A>G	MT:15607	rs193302996		I/I	15607	MT-CYB	protein-coding gene	G	A	0.099635	0.09968	0.09926	0.10989	0.999	0.999	2	269505	0.0007	0.0045	0.8792	239815	0.001862	0.004814	0.6989	29690	-0.008761	0.01367	0.5217
m.8269G>A	MT:8269	rs1556423413	Affx-89025766	G/G	8269	MT-CO2	protein-coding gene	A	G	0.032673	0.03253	0.03383	0.021978	1	1	2	269506	-0.008	0.0077	0.2953	239816	-0.0072	0.008149	0.3769	29690	-0.01439	0.02264	0.525
m.8697G>A	MT:8697	rs879233543	Affx-89025732	G/G	8697	MT-ATP6	protein-coding gene	A	G	0.10024	0.1003	0.09976	0.10989	1	1	2	269506	0.0001	0.0045	0.9852	239816	0.001168	0.004802	0.8078	29690	-0.008662	0.01364	0.5253
m.2706A>G	MT:2706	rs2854128	Affx-34461959	G/G	2706	MT-RNR2	rRNA	A	G	0.439105	0.4394	0.4367	0.428571	1	1	2	269249	-0.0079	0.0027	0.003953	239583	-0.008243	0.00291	0.004619	29666	-0.005217	0.008234	0.5263
m.930G>A	MT:930	rs41352944		I/I	930	MT-RNR1	rRNA	A	G	0.051465	0.05138	0.05215	0.0769231	0.997	0.997	2	269233	0.005	0.0062	0.4187	239586	0.007042	0.006527	0.2806	29647	-0.01141	0.01837	0.5344
m.462C>T	MT:462	rs41402146		I/I	462	MT-CR	control region	T	C	0.090619	0.09052	0.09142	0.0989011	0.999	0.998	2	269255	-0.006	0.0047	0.2052	239598	-0.005661	0.005024	0.2598	29657	-0.008737	0.01423	0.5393
m.16278C>T	MT:16278	rs41458645		F/I	16278	MT-CR	control region	T	C	0.02456	NA	0.02456	0.0659341	NA	0.677	1	28463	0.0162	0.0267	0.5438	NA	NA	NA	NA	28463	0.01624	0.02675	0.5437
m.13368G>A	MT:13368	rs3899498		I/I	13368	MT-ND5	protein-coding gene	A	G	0.100997	0.1009	0.1018	0.10989	0.985	0.98	2	268146	0.001	0.0045	0.8326	239004	0.002036	0.004798	0.6713	29142	-0.00779	0.01366	0.5686
m.11812A>G	MT:11812	rs3088053	Affx-34461648	G/G	11812	MT-ND4	protein-coding gene	G	A	0.080826	0.08069	0.08194	0.0989011	1	1	2	269505	-0.0007	0.005	0.8918	239816	0.0002988	0.005294	0.955	29689	-0.008462	0.01494	0.5711
m.11719G>A	MT:11719	rs2853495	Affx-89025673	F/G	11719	MT-ND4	protein-coding gene	G	A	0.4819	NA	0.4819	0.417582	NA	1	1	29690	-0.0045	0.0082	0.5778	NA	NA	NA	NA	29690	-0.004549	0.008172	0.5778
m.1888G>A	MT:1888	rs2897260		I/I	1888	MT-RNR2	rRNA	A	G	0.099848	0.09915	0.1056	0.10989	0.991	0.978	2	267997	0.0012	0.0045	0.7844	238775	0.002363	0.004835	0.625	29222	-0.00736	0.01341	0.5832
m.13708G>A	MT:13708	rs28359178	Affx-34461745	G/G	13708	MT-ND5	protein-coding gene	A	G	0.129705	0.1294	0.1322	0.186813	1	1	2	269492	-0.0047	0.004	0.2494	239805	-0.004425	0.004297	0.3031	29687	-0.006531	0.01206	0.588
m.11485T>C	MT:11485	rs28529320	Affx-89025734	F/G	11485	MT-ND4	protein-coding gene	C	T	0.02061	NA	0.02061	0.010989	NA	1	1	29690	-0.015	0.0287	0.602	NA	NA	NA	NA	29690	-0.01498	0.02872	0.602
m.14905G>A	MT:14905	rs193302983	Affx-34461806	G/G	14905	MT-CYB	protein-coding gene	A	G	0.100866	0.1009	0.1006	0.10989	1	1	2	269481	0.0006	0.0045	0.8959	239799	0.001536	0.004788	0.7484	29682	-0.007035	0.0136	0.605
m.709G>A	MT:709	rs2853517	Affx-34462196	G/G	709	MT-RNR1	rRNA	A	G	0.147235	0.1473	0.1467	0.164835	1	1	2	269289	0.0032	0.0038	0.3991	239614	0.002904	0.004074	0.4759	29675	0.005953	0.01157	0.607
m.4024A>G	MT:4024	rs41504646	Affx-34462030	G/G	4024	MT-ND1	protein-coding gene	G	A	0.019422	0.01938	0.01976	0.021978	1	1	2	269506	-0.0131	0.0099	0.1851	239816	-0.01291	0.01052	0.2197	29690	-0.01486	0.02946	0.6138
m.16162A>G	MT:16162	rs41466049	Affx-34461864	F/G	16162	MT-CR	control region	G	A	0.02475	NA	0.02475	0	NA	1	1	29690	-0.0127	0.0266	0.6325	NA	NA	NA	NA	29690	-0.01271	0.02658	0.6326
m.15257G>A	MT:15257	rs41518645	Affx-79381710	G/G	15257	MT-CYB	protein-coding gene	A	G	0.021854	0.02181	0.02221	0.010989	1	1	2	269506	0.0068	0.0093	0.4636	239816	0.009349	0.009876	0.3438	29690	-0.01288	0.02752	0.6398
m.15928G>A	MT:15928	rs527236198	Affx-79381716	G/G	15928	MT-TT	tRNA	A	G	0.101279	0.1013	0.1011	0.10989	1	1	2	268988	0.0001	0.0045	0.9758	239361	0.0008899	0.004786	0.8525	29627	-0.005923	0.01358	0.6626
m.9716T>C	MT:9716	rs41502750	Affx-34462338	G/G	9716	MT-CO3	protein-coding gene	C	T	0.015712	0.01571	0.01573	0.043956	1	1	2	269506	0.0088	0.011	0.4223	239816	0.008143	0.01162	0.4833	29690	0.01436	0.03353	0.6686
m.1189T>C	MT:1189	rs28358571		I/I	1189	MT-RNR1	rRNA	C	T	0.067268	0.06726	0.06733	0.021978	0.98	0.98	2	267980	0.0067	0.0055	0.2216	238473	0.008379	0.005786	0.1475	29507	-0.006985	0.01634	0.669
m.15218A>G	MT:15218	rs2853506	Affx-89025745	G/G	15218	MT-CYB	protein-coding gene	G	A	0.040392	0.04032	0.04098	0.021978	1	1	2	269505	0.0013	0.0069	0.8513	239815	0.0003379	0.007343	0.9633	29690	0.008744	0.02048	0.6694
m.8251G>A	MT:8251	rs3021089	Affx-89025743	I/G	8251	MT-CO2	protein-coding gene	A	G	0.0559166	0.05563	0.05823	0.043956	0.996	1	2	269359	0.0136783	0.00593869	0.0212651	239669	0.01455	0.006311	0.02113	29690	0.006937	0.01755	0.6926
m.6371C>T	MT:6371	rs878870695	Affx-89025742	G/G	6371	MT-CO1	protein-coding gene	T	C	0.014239	0.01426	0.01407	0.0549451	1	1	2	269505	0.0052	0.0115	0.6492	239816	0.004228	0.01217	0.7282	29689	0.01317	0.03446	0.7024
m.3010G>A	MT:3010	rs3928306	Affx-34461976	G/G	3010	MT-RNR2	rRNA	A	G	0.260465	0.2604	0.261	0.208791	1	1	2	269316	-0.002	0.0031	0.5255	239648	-0.001773	0.003289	0.5898	29668	-0.00354	0.009311	0.7038
m.1811A>G	MT:1811	rs28358576	Affx-89025771	I/G	1811	MT-RNR2	rRNA	G	A	0.128959	0.1288	0.1302	0.10989	0.968	1	2	260904	0.0111646	0.00412998	0.00686548	231214	0.01204	0.004391	0.006123	29690	0.004451	0.01216	0.7143
m.5004T>C	MT:5004	rs41419549	Affx-79381672	G/G	5004	MT-ND2	protein-coding gene	C	T	0.020674	0.02062	0.02111	0.021978	1	1	2	269506	-0.0115	0.0096	0.2317	239816	-0.01163	0.0102	0.2541	29690	-0.01038	0.02854	0.716
m.5147G>A	MT:5147	rs367778601	Affx-89025778	G/G	5147	MT-ND2	protein-coding gene	A	G	0.058185	0.05801	0.05961	0.0769231	1	1	2	269478	0.0043	0.0058	0.4573	239790	0.005623	0.006166	0.3618	29688	-0.005915	0.01725	0.7317
m.10463T>C	MT:10463	rs28358279	Affx-79381691	G/G	10463	MT-TR	tRNA	C	T	0.10631	0.1063	0.1064	0.10989	1	1	2	269446	0.0018	0.0044	0.6793	239759	0.002589	0.004683	0.5804	29687	-0.004296	0.01326	0.7459
m.3992C>T	MT:3992	rs879051705	Affx-79381667	G/G	3992	MT-ND1	protein-coding gene	T	C	0.0233	0.02326	0.02362	0.032967	1	1	2	269506	-0.0065	0.009	0.4727	239816	-0.008438	0.009609	0.3798	29690	0.008637	0.02682	0.7474
m.3796A>G	MT:3796	rs28357970	Affx-89025739	G/G	3796	MT-ND1	protein-coding gene	G	A	0.016065	0.01598	0.01675	0.043956	1	1	2	269506	0.0151	0.0109	0.1645	239816	0.01579	0.01159	0.1732	29690	0.01021	0.03177	0.748
m.4769A>G	MT:4769	rs3021086	Affx-34462075	G/G	4769	MT-ND2	protein-coding gene	A	G	0.025661	0.02566	0.02566	0.032967	1	1	2	269505	-0.0102	0.0086	0.2355	239815	-0.01255	0.009143	0.17	29690	0.008173	0.02568	0.7502
m.263A>G	MT:263	rs2853515	Affx-34461957	G/G	263	MT-CR	control region	A	G	0.010414	0.0103	0.01134	0	1	1	2	269505	0.0047	0.0135	0.726	239815	0.006857	0.01434	0.6326	29690	-0.011	0.03883	0.777
m.73A>G	MT:73	rs869183622	Affx-79504644	G/G	73	MT-CR	control region	A	G	0.450143	0.4508	0.4448	0.406593	1	1	2	269499	-0.0093	0.0027	0.0007148	239814	-0.01013	0.002901	0.0004792	29685	-0.00225	0.008215	0.7842
m.11377G>A	MT:11377	rs193302938	Affx-79381695	G/G	11377	MT-ND4	protein-coding gene	A	G	0.017806	0.01781	0.01777	0	1	1	2	269500	0.0113	0.0103	0.2711	239810	0.01372	0.01093	0.2095	29690	-0.007696	0.03093	0.8035
m.9123G>A	MT:9123	rs28358270	Affx-92047864	G/I	9123	MT-ATP6	protein-coding gene	A	G	0.0196802	0.01992	0.01773	0.021978	1	0.926	2	269301	-0.00974701	0.00983658	0.321737	239816	-0.01169	0.01037	0.2594	29485	0.007695	0.03107	0.8044
m.13966A>G	MT:13966	rs41535848	Affx-34461763	G/G	13966	MT-ND5	protein-coding gene	G	A	0.018296	0.01832	0.0181	0.0549451	1	1	2	269504	0.0125	0.0101	0.2185	239814	0.01314	0.01074	0.2214	29690	0.007025	0.03061	0.8185
m.14766C>T	MT:14766	rs193302980	Affx-89025679	F/G	14766	MT-CYB	protein-coding gene	C	T	0.487	NA	0.487	0.428571	NA	1	1	29690	-0.0018	0.0082	0.8211	NA	NA	NA	NA	29690	-0.001847	0.008169	0.8211
m.11299T>C	MT:11299	rs28358285	Affx-89025753	G/G	11299	MT-ND4	protein-coding gene	C	T	0.086591	0.08657	0.08676	0.0549451	1	1	2	269506	0.0104	0.0048	0.03233	239816	0.01126	0.005137	0.02836	29690	0.003204	0.01456	0.8258
m.16163A>G	MT:16163	rs41479950		I/I	16163	MT-CR	control region	G	A	0.018696	0.01888	0.0172	0.010989	0.998	0.995	2	269467	0.0065	0.01	0.5157	239787	0.008018	0.01061	0.4499	29680	-0.006272	0.03107	0.84
m.9055G>A	MT:9055	rs193303045	Affx-89025685	G/G	9055	MT-ATP6	protein-coding gene	A	G	0.090528	0.09052	0.0906	0.0769231	1	1	2	269505	0.0083	0.0047	0.0788	239815	0.009027	0.005035	0.07299	29690	0.002872	0.01428	0.8406
m.16223C>T	MT:16223	rs2853513	Affx-89025702	F/G	16223	MT-CR	control region	T	C	0.07459	NA	0.07459	0.0989011	NA	1	1	29690	0.0029	0.0156	0.8545	NA	NA	NA	NA	29690	0.002851	0.01555	0.8546
m.13965T>C	MT:13965	rs869156190	Affx-79381705	G/G	13965	MT-ND5	protein-coding gene	C	T	0.012359	0.01231	0.01275	0.010989	1	1	2	269466	0.004	0.0123	0.7443	239784	0.0037	0.01308	0.7773	29682	0.006509	0.03661	0.8589
m.1438A>G	MT:1438	rs2001030	Affx-34461788	G/G	1438	MT-RNR1	rRNA	A	G	0.028912	0.02887	0.02926	0.032967	1	1	2	269429	-0.0169	0.0081	0.03756	239741	-0.01853	0.008634	0.03187	29688	-0.004192	0.02421	0.8626
m.5999T>C	MT:5999	rs879118820	Affx-79443437	G/I	5999	MT-CO1	protein-coding gene	C	T	0.0214378	0.02144	0.02142	0.0549451	1	0.929	2	269505	0.0140993	0.0094066	0.133907	239816	0.01643	0.009975	0.09958	29689	-0.004621	0.02827	0.8702
m.6047A>G	MT:6047	rs879104796	Affx-79443438	G/I	6047	MT-CO1	protein-coding gene	G	A	0.0209473	0.02089	0.02141	0.043956	1	0.999	2	269506	0.0141625	0.00951121	0.13648	239816	0.01656	0.0101	0.1011	29690	-0.004621	0.02827	0.8702
m.11332C>T	MT:11332	rs55714831	Affx-92047873	G/I	11332	MT-ND4	protein-coding gene	T	C	0.0209562	0.0209	0.02141	0.043956	1	1	2	269506	0.0135328	0.00951121	0.154786	239816	0.01585	0.0101	0.1165	29690	-0.004621	0.02827	0.8702
m.14620C>T	MT:14620	rs879141731	Affx-92047865	G/I	14620	MT-ND6	protein-coding gene	T	C	0.0212587	0.02124	0.02141	0.043956	1	0.999	2	269506	0.0114687	0.00944431	0.224614	239816	0.01349	0.01002	0.178	29690	-0.004621	0.02827	0.8702
m.16172T>C	MT:16172	rs2853817	Affx-89025721	F/G	16172	MT-CR	control region	C	T	0.04126	NA	0.04126	0.021978	NA	1	1	29690	0.0033	0.0205	0.8734	NA	NA	NA	NA	29690	0.003269	0.02052	0.8734
m.14798T>C	MT:14798	rs28357681	Affx-34461803	G/G	14798	MT-CYB	protein-coding gene	C	T	0.164021	0.1639	0.165	0.153846	1	1	2	269506	0.0051	0.0037	0.1664	239816	0.005507	0.003897	0.1576	29690	0.001707	0.01104	0.8771
m.16224T>C	MT:16224	rs386420031		I/I	16224	MT-CR	control region	C	T	0.085116	0.085	0.08605	0.0549451	0.95	0.949	2	261207	0.011	0.005	0.02646	232403	0.01211	0.005261	0.02135	28804	0.002223	0.01482	0.8807
m.12705C>T	MT:12705	rs193302956	Affx-79381700	G/G	12705	MT-ND5	protein-coding gene	T	C	0.073809	0.07389	0.07315	0.0989011	1	1	2	269445	0.0133	0.0052	0.01092	239763	0.01461	0.00552	0.008139	29682	0.00229	0.0157	0.884
m.12633C>A	MT:12633	rs3926883	Affx-89025731	G/G	12633	MT-ND5	protein-coding gene	A	C	0.019291	0.01946	0.01791	0.010989	1	1	2	269498	0.0066	0.0099	0.5068	239808	0.007802	0.01046	0.4556	29690	-0.003919	0.03048	0.8977
m.3480A>G	MT:3480	rs28358584	Affx-79381661	G/G	3480	MT-ND1	protein-coding gene	G	A	0.08638	0.08639	0.08629	0.0549451	1	1	2	269506	0.0098	0.0048	0.04357	239816	0.01079	0.005142	0.03586	29690	0.001717	0.01459	0.9063
m.4561T>C	MT:4561	rs41376350	Affx-34462060	G/G	4561	MT-ND2	protein-coding gene	C	T	0.012404	0.01246	0.01195	0.021978	1	1	2	269506	0.0081	0.0123	0.511	239816	0.008518	0.01302	0.513	29690	0.004518	0.03844	0.9064
m.15693T>C	MT:15693	rs200975632	Affx-89025690	G/G	15693	MT-CYB	protein-coding gene	C	T	0.020996	0.02094	0.02144	0.043956	1	1	2	269506	0.0139	0.0095	0.1442	239816	0.01605	0.01009	0.1116	29690	-0.003175	0.02825	0.9105
m.10550A>G	MT:10550	rs28358280	Affx-34461593	G/G	10550	MT-ND4L	protein-coding gene	G	A	0.086053	0.08603	0.08624	0.0549451	1	1	2	269506	0.0099	0.0049	0.04066	239816	0.01101	0.005151	0.03258	29690	0.001373	0.0146	0.9251
m.228G>A	MT:228	rs41323649	Affx-52321592	G/G	228	MT-CR	control region	A	G	0.064677	0.06454	0.06579	0.0549451	1	1	2	269498	0.0013	0.0055	0.8199	239808	0.001226	0.005866	0.8345	29690	0.001515	0.01653	0.927
m.16356T>C	MT:16356	rs62581340	Affx-79443531	G/G	16356	MT-CR	control region	C	T	0.040631	0.0406	0.04088	0.0549451	1	1	2	269310	0.0097	0.0069	0.1601	239662	0.01117	0.00734	0.1282	29648	-0.001719	0.02054	0.9333
m.9698T>C	MT:9698	rs9743	Affx-79381684	G/G	9698	MT-CO3	protein-coding gene	C	T	0.089193	0.08925	0.08872	0.0659341	1	1	2	269505	0.0083	0.0048	0.08206	239816	0.009207	0.005065	0.06907	29689	0.001041	0.01441	0.9424
m.5656A>G	MT:5656	rs41453547	Affx-34462122	G/G	5656	Intergene	Intergenic region	G	A	0.012766	0.01271	0.01322	0.021978	1	1	2	269506	0.0113	0.0121	0.3518	239816	0.0125	0.01291	0.3327	29690	0.002133	0.03587	0.9526
m.14793A>G	MT:14793	rs2853504	Affx-89025687	I/G	14793	MT-CYB	protein-coding gene	G	A	0.0493825	0.04899	0.05254	0.0549451	0.99	1	2	268500	0.00447396	0.00628707	0.476704	238810	0.00495	0.006698	0.4599	29690	0.0009476	0.01823	0.9585
m.499G>A	MT:499	rs3901846		I/I	499	MT-CR	control region	A	G	0.027124	0.02768	0.0226	0.043956	0.978	0.979	2	268575	0.0167	0.0084	0.04645	238957	0.01858	0.008823	0.03524	29618	-0.001311	0.02758	0.9621
m.4646T>C	MT:4646	rs375312364	Affx-79443430	I/G	4646	MT-ND2	protein-coding gene	C	T	0.0209433	0.02068	0.02307	0.043956	0.998	1	2	269459	0.0141551	0.00950862	0.136576	239769	0.01597	0.01015	0.1156	29690	0.001141	0.02718	0.9665
m.14167C>T	MT:14167	rs193302977	Affx-89025746	G/G	14167	MT-ND6	protein-coding gene	T	C	0.086043	0.08605	0.08599	0.0549451	1	1	2	269506	0.0093	0.0049	0.05685	239816	0.01034	0.005151	0.04476	29690	0.0004926	0.01462	0.9731
m.1719G>A	MT:1719	rs3928305	Affx-79381658	G/G	1719	MT-RNR2	rRNA	A	G	0.085134	0.08508	0.08558	0.0769231	1	1	2	269506	0.0101	0.0049	0.03723	239816	0.01146	0.00517	0.02671	29690	-0.0002424	0.01456	0.9867
m.14365C>T	MT:14365	rs2853815		I/I	14365	MT-ND6	protein-coding gene	T	C	0.016818	0.017	0.01533	0.021978	0.979	0.959	2	268847	-0.0039	0.0106	0.7113	239283	-0.004407	0.01123	0.6947	29564	0.0002011	0.03343	0.9952
m.14582A>G	MT:14582	rs41354845		I/I	14582	MT-ND6	protein-coding gene	G	A	0.01684	0.017	0.01551	0.021978	0.962	0.908	2	268401	-0.004	0.0106	0.7101	239283	-0.004407	0.01123	0.6947	29118	4.193e-05	0.03348	0.999
m.4727A>G	MT:4727	rs1556422891		I/F	4727	MT-ND2	protein-coding gene	G	A	0.02292	0.02292	NA	0	0.997	NA	1	239787	-0.01933	0.009714	0.04663	239787	-0.01933	0.009714	0.04663	NA	NA	NA	NA
m.9380G>A	MT:9380	rs878923250		I/F	9380	MT-CO3	protein-coding gene	A	G	0.02334	0.02334	NA	0	0.778	NA	1	236129	-0.01817	0.009705	0.06115	236129	-0.01817	0.009705	0.06115	NA	NA	NA	NA
m.3915G>A	MT:3915	rs41524046	Affx-79381664	G/F	3915	MT-ND1	protein-coding gene	A	G	0.02665	0.02665	NA	0	1	NA	1	239816	-0.0141	0.009	0.1188	239816	-0.01406	0.009015	0.1188	NA	NA	NA	NA
m.10915T>C	MT:10915	rs2857285	Affx-79381694	G/F	10915	MT-ND4	protein-coding gene	C	T	0.01243	0.01243	NA	0.010989	1	NA	1	239816	0.018	0.013	0.1661	239816	0.01799	0.01299	0.1658	NA	NA	NA	NA
m.16270C>T	MT:16270	rs2857290	Affx-79381724	G/F	16270	MT-CR	control region	T	C	0.08973	0.08973	NA	0.120879	1	NA	1	239812	0.0065	0.0051	0.1955	239812	0.00654	0.005052	0.1955	NA	NA	NA	NA
m.12007G>A	MT:12007	rs2853497		I/F	12007	MT-ND4	protein-coding gene	A	G	0.01407	0.01407	NA	0	0.94	NA	1	239246	-0.0154	0.0123	0.2102	239246	-0.0154	0.01229	0.2099	NA	NA	NA	NA
m.4529A>T	MT:4529	rs1556422869	Affx-92047849	G/F	4529	MT-ND2	protein-coding gene	T	A	0.03261	0.03261	NA	0.021978	1	NA	1	239816	0.0096	0.0081	0.239	239816	0.009574	0.008131	0.239	NA	NA	NA	NA
m.8557G>A	MT:8557	rs386829040		I/F	8557	MT-ATP6	protein-coding gene	A	G	0.01398	0.01398	NA	0	0.989	NA	1	239660	-0.0142	0.0123	0.2477	239660	-0.01423	0.01231	0.2478	NA	NA	NA	NA
m.16145G>A	MT:16145	rs41419246	Affx-79381720	G/F	16145	MT-CR	control region	A	G	0.03403	0.03403	NA	0.010989	1	NA	1	239812	-0.0092	0.008	0.2482	239812	-0.009197	0.007964	0.2482	NA	NA	NA	NA
m.242C>T	MT:242	rs1556422403		I/F	242	MT-CR	control region	T	C	0.01397	0.01397	NA	0	0.999	NA	1	239816	-0.0141	0.0123	0.252	239816	-0.0141	0.01231	0.252	NA	NA	NA	NA
m.2158T>C	MT:2158	rs41349444	Affx-34461927	G/F	2158	MT-RNR2	rRNA	C	T	0.01411	0.01411	NA	0	1	NA	1	239816	-0.0139	0.0122	0.2572	239816	-0.01388	0.01225	0.257	NA	NA	NA	NA
m.9667A>G	MT:9667	rs41482146	Affx-79381683	G/F	9667	MT-CO3	protein-coding gene	G	A	0.01285	0.01285	NA	0.010989	1	NA	1	239816	-0.0131	0.0129	0.3102	239816	-0.01308	0.01289	0.3101	NA	NA	NA	NA
m.15924A>G	MT:15924	rs193303001	Affx-79381715	G/F	15924	MT-TT	tRNA	G	A	0.06018	0.06018	NA	0.032967	1	NA	1	239815	0.0061	0.0061	0.3112	239815	0.006147	0.00607	0.3112	NA	NA	NA	NA
m.217T>C	MT:217	rs41531144		I/F	217	MT-CR	control region	C	T	0.01114	0.01114	NA	0	0.802	NA	1	236237	0.013	0.0138	0.3466	236237	0.01296	0.01377	0.3466	NA	NA	NA	NA
m.508A>G	MT:508	rs113683159		I/F	508	MT-CR	control region	G	A	0.01098	0.01098	NA	0	0.994	NA	1	239696	0.0127	0.0138	0.3582	239696	0.01266	0.01378	0.3579	NA	NA	NA	NA
m.9899T>C	MT:9899	rs41345446	Affx-79381685	G/F	9899	MT-CO3	protein-coding gene	C	T	0.01789	0.01789	NA	0.010989	1	NA	1	239816	0.01	0.0109	0.3606	239816	0.009974	0.01091	0.3604	NA	NA	NA	NA
m.3720A>G	MT:3720	rs41355750	Affx-79381663	G/F	3720	MT-ND1	protein-coding gene	G	A	0.01172	0.01172	NA	0	1	NA	1	239792	0.0109	0.0134	0.4155	239792	0.01087	0.01335	0.4158	NA	NA	NA	NA
m.11914G>A	MT:11914	rs2853496	Affx-34461653	G/F	11914	MT-ND4	protein-coding gene	A	G	0.01831	0.01831	NA	0.032967	1	NA	1	239715	-0.0081	0.0108	0.4498	239715	-0.00814	0.01077	0.4499	NA	NA	NA	NA
m.10876A>G	MT:10876	rs879036391		I/F	10876	MT-ND4	protein-coding gene	G	A	0.01144	0.01144	NA	0.010989	0.953	NA	1	239197	0.0099	0.0135	0.462	239197	0.009945	0.01352	0.4618	NA	NA	NA	NA
m.6152T>C	MT:6152	rs1556423086		I/F	6152	MT-CO1	protein-coding gene	C	T	0.011441	0.01144	NA	0	0.997	NA	1	239810	0.0098	0.0135	0.4699	239810	0.009756	0.0135	0.4699	NA	NA	NA	NA
m.6045C>T	MT:6045	rs879061193		I/F	6045	MT-CO1	protein-coding gene	T	C	0.01144	0.01144	NA	0	0.997	NA	1	239813	0.0098	0.0135	0.4701	239813	0.009752	0.0135	0.4701	NA	NA	NA	NA
m.340C>T	MT:340	rs117394573		I/F	340	MT-CR	control region	T	C	0.01061	0.01061	NA	0	0.914	NA	1	238618	0.0098	0.014	0.4867	238618	0.009759	0.01403	0.4867	NA	NA	NA	NA
m.5390A>G	MT:5390	rs41333444	Affx-79381673	G/F	5390	MT-ND2	protein-coding gene	G	A	0.01152	0.01152	NA	0	1	NA	1	239816	0.0085	0.0134	0.5264	239816	0.00852	0.01345	0.5264	NA	NA	NA	NA
m.143G>A	MT:143	rs375589100		I/F	143	MT-CR	control region	A	G	0.01598	0.01598	NA	0	0.909	NA	1	235166	-0.007255	0.01161	0.532	235166	-0.007255	0.01161	0.532	NA	NA	NA	NA
m.8448T>C	MT:8448	rs879056797	Affx-92047859	G/F	8448	MT-ATP8	protein-coding gene	C	T	0.012419	0.01242	NA	0	1	NA	1	239816	-0.0076	0.013	0.5587	239816	-0.007602	0.013	0.5586	NA	NA	NA	NA
m.5495T>C	MT:5495	rs3020602	Affx-79381676	G/F	5495	MT-ND2	protein-coding gene	C	T	0.01623	0.01623	NA	0.010989	1	NA	1	239816	0.0062	0.0114	0.5864	239816	0.006197	0.01139	0.5863	NA	NA	NA	NA
m.1700T>C	MT:1700	rs2854126		I/F	1700	MT-RNR2	rRNA	C	T	0.0171	0.0171	NA	0.010989	0.996	NA	1	239771	0.005924	0.01108	0.5929	239771	0.005924	0.01108	0.5929	NA	NA	NA	NA
m.13104A>G	MT:13104	rs878871104	Affx-52321475	G/F	13104	MT-ND5	protein-coding gene	G	A	0.0104	0.0104	NA	0	1	NA	1	239036	0.0073	0.0141	0.6027	239036	0.007319	0.01406	0.6027	NA	NA	NA	NA
m.10044A>G	MT:10044	rs41362547	Affx-34461570	G/F	10044	MT-TG	tRNA	G	A	0.01042	0.01042	NA	0	1	NA	1	239816	0.0074	0.0143	0.6046	239816	0.007405	0.0143	0.6046	NA	NA	NA	NA
m.9316T>C	MT:9316	rs1603222240		I/F	9316	MT-CO3	protein-coding gene	C	T	0.01165	0.01165	NA	0	0.996	NA	1	239642	-0.0069	0.0134	0.6065	239642	-0.006907	0.01341	0.6065	NA	NA	NA	NA
m.7906C>T	MT:7906	rs1603221204		I/F	7906	MT-CO2	protein-coding gene	T	C	0.01165	0.01165	NA	0	0.996	NA	1	239643	-0.0069	0.0134	0.6089	239643	-0.006861	0.01341	0.609	NA	NA	NA	NA
m.8898C>T	MT:8898	rs1556423569		I/F	8898	MT-ATP6	protein-coding gene	T	C	0.01165	0.01165	NA	0	0.996	NA	1	239643	-0.0069	0.0134	0.6089	239643	-0.006861	0.01341	0.609	NA	NA	NA	NA
m.14386T>C	MT:14386	rs1603224706		I/F	14386	MT-ND6	protein-coding gene	C	T	0.0116	0.0116	NA	0	0.993	NA	1	239631	-0.0065	0.0134	0.6283	239631	-0.006507	0.01344	0.6283	NA	NA	NA	NA
m.15907A>G	MT:15907	rs41383248		I/F	15907	MT-TT	tRNA	G	A	0.01105	0.01105	NA	0	0.976	NA	1	239579	0.0066	0.0137	0.6284	239579	0.006646	0.01373	0.6283	NA	NA	NA	NA
m.13734T>C	MT:13734	rs41421644		I/F	13734	MT-ND5	protein-coding gene	C	T	0.01108	0.01108	NA	0	0.977	NA	1	239542	0.0062	0.0137	0.6485	239542	0.00625	0.01371	0.6485	NA	NA	NA	NA
m.13020T>C	MT:13020	rs75577869	Affx-92047856	G/F	13020	MT-ND5	protein-coding gene	C	T	0.01295	0.01295	NA	0	1	NA	1	239816	0.0056	0.0127	0.6567	239816	0.005641	0.01269	0.6567	NA	NA	NA	NA
m.5426T>C	MT:5426	rs878866102		I/F	5426	MT-ND2	protein-coding gene	C	T	0.01611	0.01611	NA	0.010989	0.999	NA	1	239798	-0.005045	0.01145	0.6595	239798	-0.005045	0.01145	0.6595	NA	NA	NA	NA
m.6221T>C	MT:6221	rs370472320	Affx-79381678	G/F	6221	MT-CO1	protein-coding gene	C	T	0.01589	0.01589	NA	0.0549451	1	NA	1	239805	0.0041	0.0115	0.7198	239805	0.004139	0.01154	0.7198	NA	NA	NA	NA
m.3394T>C	MT:3394	rs41460449	Affx-34461996	G/F	3394	MT-ND1	protein-coding gene	C	T	0.01469	0.01469	NA	0	1	NA	1	239814	0.0036	0.012	0.7641	239814	0.003614	0.01204	0.7641	NA	NA	NA	NA
m.482T>C	MT:482	rs386419941		I/F	482	MT-CR	control region	C	T	0.01129	0.01129	NA	0	0.969	NA	1	239221	-0.0023	0.0137	0.8661	239221	-0.002313	0.01372	0.8662	NA	NA	NA	NA
m.13759G>A	MT:13759	rs386420024	Affx-79443499	G/F	13759	MT-ND5	protein-coding gene	A	G	0.01649	0.01649	NA	0	1	NA	1	239811	0.0013	0.0113	0.9077	239811	0.001312	0.01132	0.9077	NA	NA	NA	NA
a. "G": genotyped markers passed QC; "I": imputed markers passed QC. "F": markers failed QC.
