# Supplementary material for: The contributions of mitochondrial and nuclear mitochondrial genetic variation to neuroticism
Source: Nat Commun. 2023 May 30;14:3146. doi: 10.1038/s41467-023-38480-y (PMC10229642; doi:10.1038/s41467-023-38480-y)
Supplement: Supplementary file 9 — Supplementary Data 7 [file 41467_2023_38480_MOESM9_ESM.xlsx]

## Sheet: Sheet1
Supplementary Data 7. Table comparing the mtSNP associations identified for Worry/Vulnerability with those identified in Yonova-Dong et al. (2021). P values in column F are from our GWAS results derived in PLINK using two-sided t-test. P values in M are extracted from Yonova-Doing et al. (2021).
mtSNP associations with Worry/Vulnerability							mtSNP associations with blood traits. Data taken from Yonova-Doing et al. (2021).
Position	Effect allele	Non_Effect allele	Beta	Standard error	P		Blood Trait	Effect Allele	Non_Effect allele	Beta	Standard error	P
73	A	G	-0.0093	0.0027	0.0007148		Alanine_aminotransferase	A	G	-0.00780299	0.00161237	1.30186e-06
73	A	G	-0.0093	0.0027	0.0007148		Aspartate_aminotransferase	A	G	-0.00677009	0.00164858	4.01467e-05
73	A	G	-0.0093	0.0027	0.0007148		Creatinine	A	G	0.00677938	0.00137921	8.86002e-07
73	A	G	-0.0093	0.0027	0.0007148		egfr1	A	G	-0.00698757	0.00142589	9.55965e-07
73	A	G	-0.0093	0.0027	0.0007148		egfr2	A	G	-0.00660166	0.0013695	1.43214e-06
73	A	G	-0.0093	0.0027	0.0007148		Mean corpuscular hemoglobin (MCH)	A	G	-0.0147	0.0018	6.42e-17
73	A	G	-0.0093	0.0027	0.0007148		Mean corpuscular volume (MCV)	A	G	-0.0139	0.0018	2.453e-15
73	A	G	-0.0093	0.0027	0.0007148		Plateletcrit (PCT)	A	G	0.0082	0.0018	5.061e-06
73	A	G	-0.0093	0.0027	0.0007148		Red cell distribution width (RDW)	A	G	0.0076	0.0018	1.481e-05
12372	A	G	0.0121	0.0033	0.0002144		Creatinine	A	G	-0.00760305	0.00163096	3.13591e-06
12372	A	G	0.0121	0.0033	0.0002144		egfr1	A	G	0.00833534	0.00168605	7.66483e-07
12372	A	G	0.0121	0.0033	0.0002144		egfr2	A	G	0.00847991	0.00161956	1.64167e-07
12372	A	G	0.0121	0.0033	0.0002144		Lymphocyte count (LYMPH#)	A	G	-0.01	0.0021	1.486e-06
12372	A	G	0.0121	0.0033	0.0002144		Mean corpuscular hemoglobin (MCH)	A	G	0.0177	0.0021	1.514e-17
12372	A	G	0.0121	0.0033	0.0002144		Mean corpuscular volume (MCV)	A	G	0.0166	0.0021	1.288e-15
12372	A	G	0.0121	0.0033	0.0002144		Mean platelet volume (MPV)	A	G	-0.0128	0.0021	1.648e-09
12372	A	G	0.0121	0.0033	0.0002144		Plateletcrit (PCT)	A	G	-0.011	0.0021	2.296e-07
12372	A	G	0.0121	0.0033	0.0002144		Red blood cell count (RBC#)	A	G	-0.0106	0.0021	3.396e-07
12372	A	G	0.0121	0.0033	0.0002144		Red cell distribution width (RDW)	A	G	-0.0139	0.0021	3.053e-11
12372	A	G	0.0121	0.0033	0.0002144		White blood cell count (WBC#)	A	G	-0.0096	0.0021	3.84e-06
