# Supplementary material for: The contributions of mitochondrial and nuclear mitochondrial genetic variation to neuroticism
Source: Nat Commun. 2023 May 30;14:3146. doi: 10.1038/s41467-023-38480-y (PMC10229642; doi:10.1038/s41467-023-38480-y)
Supplement: Supplementary file 10 — Supplementary Data 8 [file 41467_2023_38480_MOESM10_ESM.xlsx]

## Sheet: Sheet1
Supplementary Data 8. Table comparing the haplogroup associations identified for Worry/Vulnerability and the General Factor of Neuroticism with the haplogroup defining markers found in Yonova-Dong et al. (2021). P values in column F are from our GWAS results derived in PLINK using two-sided t-test. P values in M are extracted from Yonova-Doing et al. (2021).
mtSNP associations with Worry/Vulnerability and the general factor of neuroticism						mtSNP associations with blood traits. Data taken from Yonova-Doing et al. (2021).
Neuroticism trait	super/haplogroup	Beta	Standard error	P		Blood Trait	Position of top haplogroup defining marker (bp)	Effect Allele	Non_Effect allele	Beta	Standard error	P
General Factor of Neuroticism	HG K	-0.02	0.006	0.0008		Lymphocyte count (LYMPH#)	11299	T	C	-0.013	0.0031	2.442e-05
Worry/Vulnerability	superHG HV	-0.01	0.003	0.0002		Alanine_aminotransferase	14766	T	C	-0.00825314	0.00160623	2.77356e-07
Worry/Vulnerability	superHG HV	-0.01	0.003	0.0002		Aspartate_aminotransferase	14766	T	C	-0.0074679	0.00164231	5.4366e-06
Worry/Vulnerability	superHG HV	-0.01	0.003	0.0002		Creatinine	14766	T	C	0.00620775	0.00137396	6.23828e-06
Worry/Vulnerability	superHG HV	-0.01	0.003	0.0002		egfr1	14766	C	T	0.00654902	0.00142045	4.01683e-06
Worry/Vulnerability	superHG HV	-0.01	0.003	0.0002		egfr2	14766	C	T	0.00632659	0.00136429	3.53009e-06
Worry/Vulnerability	superHG HV	-0.01	0.003	0.0002		Mean corpuscular hemoglobin (MCH)	14766	T	C	-0.0159	0.0018	1.067e-19
Worry/Vulnerability	superHG HV	-0.01	0.003	0.0002		Mean corpuscular volume (MCV)	14766	T	C	-0.0152	0.0018	3.656e-18
Worry/Vulnerability	superHG HV	-0.01	0.003	0.0002		Mean platelet volume (MPV)	14766	T	C	0.0093	0.0018	1.976e-07
Worry/Vulnerability	superHG HV	-0.01	0.003	0.0002		Plateletcrit (PCT)	14766	T	C	0.009	0.0018	5.749e-07
Worry/Vulnerability	superHG HV	-0.01	0.003	0.0002		Red blood cell count (RBC#)	14766	T	C	0.0081	0.0018	3.825e-06
Worry/Vulnerability	superHG HV	-0.01	0.003	0.0002		Red cell distribution width (RDW)	14766	T	C	0.0078	0.0018	1.031e-05
Worry/Vulnerability	superHG UK	0.015	0.003	0.00027		Creatinine	12372	G	A	-0.00760305	0.00163096	3.13591e-06
Worry/Vulnerability	superHG UK	0.015	0.003	0.00027		egfr1	12372	G	A	0.00833534	0.00168605	7.66483e-07
Worry/Vulnerability	superHG UK	0.015	0.003	0.00027		egfr2	12372	G	A	0.00847991	0.00161956	1.64167e-07
Worry/Vulnerability	superHG UK	0.015	0.003	0.00027		Lymphocyte count (LYMPH#)	12308	A	G	-0.01	0.0021	1.476e-06
Worry/Vulnerability	superHG UK	0.015	0.003	0.00027		Mean corpuscular hemoglobin (MCH)	11467	A	G	0.0185	0.0021	5.42e-18
Worry/Vulnerability	superHG UK	0.015	0.003	0.00027		Mean corpuscular volume (MCV)	12372	A	G	0.0166	0.0021	1.288e-15
Worry/Vulnerability	superHG UK	0.015	0.003	0.00027		Mean platelet volume (MPV)	11467	A	G	-0.0147	0.0022	1.481e-11
Worry/Vulnerability	superHG UK	0.015	0.003	0.00027		Plateletcrit (PCT)	11467	A	G	-0.0127	0.0022	6.385e-09
Worry/Vulnerability	superHG UK	0.015	0.003	0.00027		Red blood cell count (RBC#)	11467	A	G	-0.011	0.0021	2.498e-07
Worry/Vulnerability	superHG UK	0.015	0.003	0.00027		Red cell distribution width (RDW)	12372	A	G	-0.0139	0.0021	3.053e-11
Worry/Vulnerability	superHG UK	0.015	0.003	0.00027		White blood cell count (WBC#)	11467	A	G	-0.0103	0.0021	1.423e-06
