# Supplementary material for: The contributions of mitochondrial and nuclear mitochondrial genetic variation to neuroticism
Source: Nat Commun. 2023 May 30;14:3146. doi: 10.1038/s41467-023-38480-y (PMC10229642; doi:10.1038/s41467-023-38480-y)
Supplement: Supplementary file 11 — Supplementary Data 9 [file 41467_2023_38480_MOESM11_ESM.xlsx]

## Sheet: Sheet1
Supplementary Data 9. Phenotypic and genetic correlations between the three factors of neuroticism with blood measures in UK Biobank. GWAS summary data for the three factors of neuroticism was obtained from Hill et al. (2020) and GWAS summary data on each of the blood measures was taken from http://www.nealelab.is/uk-biobank. Pearson correlation was calculated for phenotypic correlation. Genetic …
Neuroticism trait	Blood trait	Phenotypic correlation	SE	P	Genetic correlation	SE	P
Anxiety/Tension	eGFRcys	-0.00692197	0.00197079	0.000444361	0.205	0.0255	9e-16
Anxiety/Tension	Creatinine	-0.0254465	0.0019706	3.9e-38	0.2221	0.0325	7.98e-12
Worry/Vulnerability	Creatinine	-0.101579	0.00196104	<1.00E-314	0.1971	0.0313	2.86e-10
General Factor of Neuroticism	WBC	0.0349174	0.00195106	1.69e-71	0.1223	0.0202	1.43e-09
Worry/Vulnerability	eGFRcys	-0.0272185	0.00197011	2.12e-43	0.1186	0.0199	2.57e-09
General Factor of Neuroticism	eGFRcys	0.0206087	0.00197042	1.35e-25	-0.104	0.0183	1.36e-08
Anxiety/Tension	LYMPH	-0.015081	0.00195477	1.22e-14	-0.1367	0.0261	1.56e-07
General Factor of Neuroticism	Creatinine	-0.0639149	0.00196721	4.33e-231	-0.1216	0.0269	6.03e-06
Worry/Vulnerability	LYMPH	-0.00905303	0.00195505	3.65e-06	-0.1021	0.0231	9.83e-06
Worry/Vulnerability	WBC	-0.0424363	0.00194992	9.97e-105	-0.1134	0.0274	3.42e-05
Anxiety/Tension	WBC	-0.0205795	0.00195261	5.9e-26	-0.1007	0.0255	8.06e-05
Anxiety/Tension	RDW	-0.0148392	0.001953	3.04e-14	-0.1047	0.0302	0.0005
General Factor of Neuroticism	LYMPH	0.0109389	0.00195498	2.21e-08	0.0536	0.019	0.0048
Worry/Vulnerability	RDW	-0.0131278	0.00195309	1.81e-11	-0.0681	0.0278	0.0144
Anxiety/Tension	MPV	-0.00933844	0.00195328	1.75e-06	-0.0525	0.0227	0.0204
General Factor of Neuroticism	PCT	0.060379	0.00194632	3.86e-210	0.0385	0.0174	0.0271
Anxiety/Tension	eGFRcr	0.0122215	0.00197109	5.64e-10	0.0468	0.0258	0.0695
Worry/Vulnerability	RBC	-0.106205	0.0019314	<1.00E-314	-0.0368	0.0239	0.1228
Worry/Vulnerability	PCT	0.0333147	0.00195128	3.01e-65	-0.0289	0.0233	0.2158
General Factor of Neuroticism	MPV	0.00551047	0.00195339	0.0047896	-0.022	0.02	0.272
Anxiety/Tension	RBC	-0.0147913	0.001953	3.67e-14	-0.0235	0.0249	0.3459
General Factor of Neuroticism	MCH	-0.0177816	0.00195282	8.77e-20	0.0178	0.0195	0.3611
General Factor of Neuroticism	eGFRcr	0.0374296	0.00196985	1.89e-80	-0.0185	0.0226	0.4143
Anxiety/Tension	PCT	-0.007175	0.00195334	0.000239755	-0.0159	0.022	0.4703
Anxiety/Tension	MCV	0.0121565	0.00195314	4.87e-10	0.0173	0.0253	0.4936
Anxiety/Tension	MCH	0.00630029	0.00195336	0.00125888	0.0162	0.0253	0.5209
Worry/Vulnerability	MPV	0.00570744	0.00195339	0.00348147	-0.0125	0.0209	0.549
General Factor of Neuroticism	MCV	-0.0118767	0.00195315	1.2e-09	0.0112	0.0194	0.5629
Worry/Vulnerability	MCV	-0.00608987	0.00195336	0.00182399	-0.0123	0.0216	0.5697
General Factor of Neuroticism	RBC	-0.0669199	0.00194468	9.21e-258	-0.011	0.0238	0.6455
Worry/Vulnerability	MCH	-0.0163213	0.00195292	6.51e-17	-0.0092	0.0216	0.6712
Worry/Vulnerability	eGFRcr	0.0316336	0.00197025	5.57e-58	0.0046	0.0219	0.8328
General Factor of Neuroticism	RDW	0.0171026	0.00195286	2.03e-18	-0.0054	0.034	0.8736
