# Supplementary material for: The contributions of mitochondrial and nuclear mitochondrial genetic variation to neuroticism
Source: Nat Commun. 2023 May 30;14:3146. doi: 10.1038/s41467-023-38480-y (PMC10229642; doi:10.1038/s41467-023-38480-y)
Supplement: Supplementary file 12 — Supplementary Data 10 [file 41467_2023_38480_MOESM12_ESM.xlsx]

## Sheet: Sheet1
Supplementary Data 10. Showing significantly associated (P < 0.05/2099) gene-level statistics derived in MAGMA using autosomal SNPs for the three factors of neuroticism. P values of two-sided Z test were reported here.
Trait	Gene_Symbol	Gene_Name	Ensembl gene ID	CHR	START	STOP	NSNPS	N	ZSTAT	P
Anxiety/Tension	ABHD16A	ABHD16A	ENSG00000204427	6	31654726	31671137	63	270059	4.3362	7.2489e-06
Anxiety/Tension	AKAP10	AKAP10	ENSG00000108599	17	19807765	19881169	211	270059	4.3778	5.9947e-06
Anxiety/Tension	C5orf30	C5orf30	ENSG00000181751	5	102594442	102614361	75	270059	4.3161	7.941e-06
Anxiety/Tension	COX6B1	COX6B1	ENSG00000126267	19	36139125	36149686	51	270059	4.3617	6.4528e-06
Anxiety/Tension	CYP17A1	CYP17A1	ENSG00000148795	10	104590288	104597290	26	270059	4.9554	3.6094e-07
Anxiety/Tension	FAM189B	FAM189B	ENSG00000160767	1	155216996	155225274	31	270059	4.6563	1.6095e-06
Anxiety/Tension	HSPA1A	HSPA1A	ENSG00000204389	6	31782952	31785719	6	270059	4.5805	2.3195e-06
Anxiety/Tension	HSPA1L	HSPA1L	ENSG00000204390	6	31777396	31790093	53	270059	5.0646	2.0462e-07
Anxiety/Tension	MSRA	MSRA	ENSG00000175806	8	9911830	10286401	2758	270059	4.975	3.2623e-07
Anxiety/Tension	MTG2	MTG2	ENSG00000101181	20	60758081	60778624	158	270059	4.7404	1.0665e-06
Anxiety/Tension	PCCB	PCCB	ENSG00000114054	3	135969167	136056737	327	270059	4.7481	1.0267e-06
Anxiety/Tension	PKLR	PKLR	ENSG00000143627	1	155259084	155278531	52	270059	4.8349	6.6614e-07
Anxiety/Tension	TANC2	TANC2	ENSG00000170921	17	61043913	61505067	1624	270059	4.8159	7.3268e-07
Anxiety/Tension	UQCC2	UQCC2	ENSG00000137288	6	33664538	33679528	85	270059	4.8626	5.7921e-07
Anxiety/Tension	ZBTB32	ZBTB32	ENSG00000011590	19	36195389	36207940	46	270059	4.125	1.8539e-05
General Factor of Neuroticism	AMT	AMT	ENSG00000145020	3	49454211	49460111	17	270059	4.2469	1.0839e-05
General Factor of Neuroticism	ATP5L	ATP5L	ENSG00000167283	11	118272104	118280562	25	270059	4.964	3.4534e-07
General Factor of Neuroticism	CLUH	CLUH	ENSG00000132361	17	2592680	2615053	92	270059	5.3033	5.6868e-08
General Factor of Neuroticism	CYB5B	CYB5B	ENSG00000103018	16	69458498	69500167	190	270059	4.1359	1.768e-05
General Factor of Neuroticism	DCAF5	DCAF5	ENSG00000139990	14	69517637	69619914	307	270059	4.706	1.263e-06
General Factor of Neuroticism	DLST	DLST	ENSG00000119689	14	75348594	75370450	98	270059	6.485	4.4352e-11
General Factor of Neuroticism	EXD2	EXD2	ENSG00000081177	14	69658194	69710737	171	270059	6.5039	3.9128e-11
General Factor of Neuroticism	FASTKD5	FASTKD5	ENSG00000215251	20	3127165	3140532	61	270059	4.1075	2e-05
General Factor of Neuroticism	FBXL17	FBXL17	ENSG00000145743	5	107194734	107718080	2377	270059	6.284	1.6499e-10
General Factor of Neuroticism	FKBPL	FKBPL	ENSG00000204315	6	32096484	32098067	7	270059	4.1037	2.0332e-05
General Factor of Neuroticism	ICA1L	ICA1L	ENSG00000163596	2	203637873	203736708	333	270059	5.4318	2.7897e-08
General Factor of Neuroticism	MDH2	MDH2	ENSG00000146701	7	75677182	75696826	82	270059	4.734	1.1006e-06
General Factor of Neuroticism	MMAB	MMAB	ENSG00000139428	12	109991520	110011358	128	270059	4.7398	1.0698e-06
General Factor of Neuroticism	MRPS33	MRPS33	ENSG00000090263	7	140705961	140714781	26	270059	4.4537	4.2194e-06
General Factor of Neuroticism	MSRA	MSRA	ENSG00000175806	8	9911830	10286401	2758	270059	11.56	3.2966e-31
General Factor of Neuroticism	NF2	NF2	ENSG00000186575	22	29999545	30094589	332	270059	4.1334	1.787e-05
General Factor of Neuroticism	NIPSNAP3B	NIPSNAP3B	ENSG00000165028	9	107526022	107540045	72	270059	4.2937	8.7851e-06
General Factor of Neuroticism	PCCB	PCCB	ENSG00000114054	3	135969167	136056737	327	270059	5.3835	3.6528e-08
General Factor of Neuroticism	PRKCA	PRKCA	ENSG00000154229	17	64298760	64806862	2964	270059	4.5041	3.3324e-06
General Factor of Neuroticism	RHOA	RHOA	ENSG00000067560	3	49396569	49449526	186	270059	5.8266	2.8284e-09
General Factor of Neuroticism	RNF123	RNF123	ENSG00000164068	3	49726950	49758962	100	270059	5.753	4.3849e-09
General Factor of Neuroticism	SDHAF2	SDHAF2	ENSG00000167985	11	61197514	61214239	69	270059	4.1502	1.6607e-05
General Factor of Neuroticism	SLC30A9	SLC30A9	ENSG00000014824	4	41992516	42089551	502	270059	4.2268	1.1851e-05
General Factor of Neuroticism	SND1	SND1	ENSG00000197157	7	127292043	127732659	1381	270059	4.2607	1.0188e-05
General Factor of Neuroticism	STYXL1	STYXL1	ENSG00000127952	7	75625610	75677321	198	270059	5.0296	2.4579e-07
General Factor of Neuroticism	TCF4	TCF4	ENSG00000196628	18	52889562	53303252	1347	270059	7.5683	1.891e-14
General Factor of Neuroticism	TMX2	TMX2	ENSG00000213593	11	57479995	57508445	83	270059	5.8193	2.9544e-09
General Factor of Neuroticism	UBE3B	UBE3B	ENSG00000151148	12	109915215	109974510	259	270059	5.2445	7.8366e-08
General Factor of Neuroticism	USP34	USP34	ENSG00000115464	2	61414590	61697868	1130	270059	4.6884	1.3765e-06
Worry/Vulnerability	ERCC8	ERCC8	ENSG00000049167	5	60169659	60240905	259	270059	4.1749	1.4905e-05
Worry/Vulnerability	GALNT3	GALNT3	ENSG00000115339	2	166604313	166650803	168	270059	4.5063	3.2988e-06
Worry/Vulnerability	HSPA5	HSPA5	ENSG00000044574	9	127997127	128003666	14	270059	4.7917	8.27e-07
Worry/Vulnerability	MIEF1	MIEF1	ENSG00000100335	22	39898197	39914139	54	270059	4.8449	6.3328e-07
Worry/Vulnerability	MSRA	MSRA	ENSG00000175806	8	9911830	10286401	2758	270059	4.5761	2.3689e-06
Worry/Vulnerability	PCCB	PCCB	ENSG00000114054	3	135969167	136056737	327	270059	5.0895	1.7948e-07
Worry/Vulnerability	PPA2	PPA2	ENSG00000138777	4	106290234	106395227	622	270059	4.6358	1.7777e-06
Worry/Vulnerability	SYBU	SYBU	ENSG00000147642	8	110586405	110704020	533	270059	4.2082	1.287e-05
Worry/Vulnerability	TCF4	TCF4	ENSG00000196628	18	52889562	53303252	1347	270059	5.0696	1.9931e-07
Worry/Vulnerability	TMX2	TMX2	ENSG00000213593	11	57479995	57508445	83	270059	5.2154	9.1725e-08
