# Supplementary material for: The contributions of mitochondrial and nuclear mitochondrial genetic variation to neuroticism
Source: Nat Commun. 2023 May 30;14:3146. doi: 10.1038/s41467-023-38480-y (PMC10229642; doi:10.1038/s41467-023-38480-y)
Supplement: Supplementary file 13 — Supplementary Data 11 [file 41467_2023_38480_MOESM13_ESM.xlsx]

## Sheet: Sheet1
Supplementary Data 11. Functional annotation of autosomal mt-nDNA genes associated with the factors of neuroticism. N_genes indicates the number of genes in the gene set and N_overlap indicates the number of genes from the set that were also associated with the neuroticism traits. The column ‘P’ is raw p vales of Fisher's exact test and the column ‘adjP’ is its FDR adjusted p values . The column …
Trait	Category	GeneSet	N_genes	N_overlap	P	adjP	Genes	link
General Factor of Neuroticism	GWAScatalog	General factor of neuroticism	8	4	1.82726e-06	0.00331647	EXD2:TCF4:FBXL17:MSRA
General Factor of Neuroticism	GWAScatalog	Regular attendance at a religious group	10	4	5.37975e-06	0.00488212	TCF4:RHOA:AMT:RNF123
General Factor of Neuroticism	GWAScatalog	Irritable mood	4	3	8.84191e-06	0.00534935	TCF4:FBXL17:MSRA
General Factor of Neuroticism	GWAScatalog	Neuroticism	13	4	1.78078e-05	0.00646422	TMX2:DCAF5:EXD2:PRKCA
General Factor of Neuroticism	GWAScatalog	Sleep duration (short sleep)	13	4	1.78078e-05	0.00646422	TCF4:RHOA:AMT:RNF123
Anxiety/Tension	GWAScatalog	Hypertension	10	3	2.59555e-05	0.0434026	CYP17A1:ABHD16A:MSRA
Anxiety/Tension	GWAScatalog	Autism spectrum disorder or schizophrenia	69	5	4.78265e-05	0.0434026	CYP17A1:PCCB:ABHD16A:HSPA1L:HSPA1A
Anxiety/Tension	Positional_gene_sets	chr6p21	33	4	4.19143e-05	0.0125324	ABHD16A:HSPA1L:HSPA1A:UQCC2	http://www.gsea-msigdb.org/gsea/msigdb/cards/chr6p21
