# Supplementary material for: The contributions of mitochondrial and nuclear mitochondrial genetic variation to neuroticism
Source: Nat Commun. 2023 May 30;14:3146. doi: 10.1038/s41467-023-38480-y (PMC10229642; doi:10.1038/s41467-023-38480-y)
Supplement: Supplementary file 14 — Supplementary Data 12 [file 41467_2023_38480_MOESM14_ESM.xlsx]

## Sheet: Sheet1
Supplementary Data 12. Gene-set analysis of MT-nDNA candidate genes for neuroticism GWAS. Number of Genes indicate the number of genes in the gene set that overlap with the GWAS. MAGMA gene-set competitive test (equivalent to a one-sided two-sample t-test) were used here.
Data Base	Gene Set	Number of Genes	General Factor of Neuroticism				Anxiety/Tension				Worry/Vulnerability
			BETA	SE	P	FDR	BETA	SE	P	FDR	BETA	SE	P	FDR
Combined	All MT-nDNA candidate genes	2091	0.010896	0.02215	0.3114	0.92037	-0.030952	0.020339	0.93596	0.983618	-0.017172	0.020459	0.79935	0.96727
IMPI	All IMPI MT-nDNA candidate genes	2051	0.014099	0.022312	0.26373	0.920249	-0.034519	0.020488	0.95399	0.983618	-0.014691	0.020609	0.762	0.96727
IMPI	Associated+Ancillary MT-nDNA genes	205	0.1068	0.069242	0.061499	0.920249	0.042096	0.063587	0.25398	0.983618	0.063663	0.063959	0.15979	0.96727
IMPI	Known MT-nDNA genes	1251	-0.0078158	0.02747	0.61199	0.92037	-0.061502	0.025221	0.99262	0.99262	-0.023343	0.025373	0.82121	0.96727
IMPI	Predicted MT-nDNA genes	595	0.025206	0.039197	0.26009	0.920249	0.0052012	0.035994	0.44255	0.983618	-0.01821	0.036205	0.6925	0.96727
MitoCarta	ALL MitoCarta MT-nDNA candidate genes	1076	-0.0053498	0.02925	0.57256	0.92037	-0.036673	0.026858	0.91393	0.983618	-0.027903	0.027017	0.84915	0.96727
MitoCarta	ALL MitoCarta MT-nDNA candidate genes (IMPI exclusive mt-nDNA genes removed from background)	1076	-0.0046784	0.028609	0.56495	0.92037	-0.026332	0.026877	0.83638	0.983618	-0.032293	0.02706	0.88363	0.96727
MitoCarta	Genes with evidence of mitochondrial localisation in adipose	760	-0.0045085	0.034435	0.55208	0.92037	-0.049381	0.031619	0.94082	0.983618	-0.031555	0.031806	0.83943	0.96727
MitoCarta	Genes with evidence of mitochondrial localisation in brainstem	651	0.0052352	0.036821	0.44347	0.92037	-0.045924	0.033811	0.9128	0.983618	-0.020748	0.03401	0.72908	0.96727
MitoCarta	Genes with evidence of mitochondrial localisation in cerebellum	644	0.01482	0.037539	0.3465	0.92037	-0.066753	0.034468	0.9736	0.983618	-0.024924	0.034673	0.76387	0.96727
MitoCarta	Genes with evidence of mitochondrial localisation in cerebrum	686	0.013774	0.036254	0.352	0.92037	-0.047616	0.03329	0.92368	0.983618	-0.033474	0.033486	0.84125	0.96727
MitoCarta	Genes with evidence of mitochondrial localisation in heart	509	-0.00094765	0.041691	0.50907	0.92037	-0.050381	0.038282	0.90591	0.983618	-0.033867	0.038507	0.81043	0.96727
MitoCarta	Genes with evidence of mitochondrial localisation in kidney	581	-0.017877	0.039433	0.67485	0.92037	-0.037773	0.03621	0.85156	0.983618	-0.028563	0.036422	0.78353	0.96727
MitoCarta	Genes with evidence of mitochondrial localisation in large intestine	749	-0.0018697	0.034545	0.52158	0.92037	-0.043064	0.031721	0.91269	0.983618	-0.031038	0.031908	0.83466	0.96727
MitoCarta	Genes with evidence of mitochondrial localisation in liver	654	-0.01199	0.036963	0.62717	0.92037	-0.028023	0.033942	0.79549	0.983618	-0.045418	0.03414	0.90829	0.96727
MitoCarta	Genes with evidence of mitochondrial localisation in placenta	774	0.0039894	0.034035	0.45335	0.92037	-0.036176	0.031253	0.87646	0.983618	-0.030892	0.031437	0.83711	0.96727
MitoCarta	Genes with evidence of mitochondrial localisation in skeletal muscle	548	-0.0058993	0.039977	0.55866	0.92037	-0.059706	0.036708	0.94807	0.983618	-0.024269	0.036925	0.74448	0.96727
MitoCarta	Genes with evidence of mitochondrial localisation in small intestine	632	-0.0076909	0.037596	0.58104	0.92037	-0.069281	0.03452	0.97762	0.983618	-0.043511	0.034725	0.89489	0.96727
MitoCarta	Genes with evidence of mitochondrial localisation in spinalcord	707	-0.0078447	0.035816	0.58668	0.92037	-0.051219	0.032887	0.94031	0.983618	-0.033564	0.033081	0.84484	0.96727
MitoCarta	Genes with evidence of mitochondrial localisation in stomach	669	-0.022154	0.036695	0.72699	0.92037	-0.065	0.033693	0.97314	0.983618	-0.032709	0.033893	0.83273	0.96727
MitoCarta	Genes with evidence of mitochondrial localisation in testis	739	-0.0062521	0.034741	0.57141	0.92037	-0.049669	0.0319	0.94026	0.983618	-0.031067	0.032088	0.83351	0.96727
MitoCarta	Pathway: Mitochondrial central dogma	228	0.017525	0.057881	0.38103	0.92037	-0.032079	0.053151	0.72692	0.983618	-0.0022283	0.053463	0.51662	0.96727
MitoCarta	Pathway: mtDNA maintenance	31	0.10628	0.15234	0.24271	0.920249	0.10814	0.13989	0.21975	0.983618	0.15167	0.14071	0.14055	0.96727
MitoCarta	Pathway: mtDNA replication	14	-0.10492	0.23943	0.66937	0.92037	0.39551	0.21985	0.036017	0.983618	0.3792	0.22114	0.043205	0.96727
MitoCarta	Pathway: mtDNA nucleoid	11	-0.03949	0.27731	0.55662	0.92037	0.15295	0.25464	0.27404	0.983618	0.28528	0.25613	0.13269	0.96727
MitoCarta	Pathway: mtDNA repair	9	0.27336	0.2758	0.16081	0.920249	-0.055141	0.25327	0.58617	0.983618	-0.30856	0.25474	0.88709	0.96727
MitoCarta	Pathway: mtDNA stability and decay	3	-0.28875	0.44053	0.74391	0.92037	0.58502	0.40451	0.074065	0.983618	0.46552	0.40689	0.1263	0.96727
MitoCarta	Pathway: mtRNA metabolism	74	-0.088858	0.10337	0.80499	0.92037	-0.017005	0.094928	0.57108	0.983618	0.093903	0.095482	0.1627	0.96727
MitoCarta	Pathway: Transcription	8	-0.45016	0.34939	0.90119	0.991914	0.36159	0.32084	0.12988	0.983618	0.14173	0.32273	0.33028	0.96727
MitoCarta	Pathway: mtRNA granules	27	-0.36736	0.17662	0.98123	0.998345	-0.09861	0.1622	0.72838	0.983618	-0.093315	0.16315	0.71632	0.96727
MitoCarta	Pathway: Polycistronic mtRNA processing	12	-0.4275	0.24559	0.95913	0.998345	-0.039821	0.22554	0.57007	0.983618	0.10421	0.22686	0.32299	0.96727
MitoCarta	Pathway: mt-tRNA modifications	20	0.12144	0.18543	0.25627	0.920249	-0.090053	0.17028	0.70155	0.983618	0.23242	0.17127	0.087392	0.96727
MitoCarta	Pathway: mt-rRNA modifications	17	-0.12444	0.21509	0.71854	0.92037	-0.088489	0.19752	0.67292	0.983618	-0.31913	0.19866	0.9459	0.971265
MitoCarta	Pathway: mt-mRNA modifications	4	-0.32906	0.48067	0.7532	0.92037	-0.42328	0.44138	0.83121	0.983618	-0.23572	0.44398	0.70226	0.96727
MitoCarta	Pathway: mtRNA stability and decay	17	-0.11608	0.21116	0.70874	0.92037	-0.037829	0.19391	0.57734	0.983618	0.017307	0.19505	0.46465	0.96727
MitoCarta	Pathway: Translation	154	0.016286	0.070311	0.40842	0.92037	-0.064528	0.064564	0.8412	0.983618	-0.032816	0.064944	0.69333	0.96727
MitoCarta	Pathway: Mitochondrial ribosome	82	0.021657	0.095186	0.41001	0.92037	-0.079933	0.087406	0.81977	0.983618	-0.080478	0.087918	0.82	0.96727
MitoCarta	Pathway: Mitochondrial ribosome assembly	24	-0.33413	0.17753	0.97008	0.998345	-0.051816	0.16304	0.62469	0.983618	-0.072011	0.164	0.6697	0.96727
MitoCarta	Pathway: Translation factors	16	-0.11134	0.21443	0.6982	0.92037	0.045923	0.19691	0.4078	0.983618	-0.11605	0.19806	0.72103	0.96727
MitoCarta	Pathway: mt-tRNA synthetases	23	0.25268	0.18289	0.083554	0.920249	-0.21086	0.16794	0.89535	0.983618	0.031996	0.16893	0.42489	0.96727
MitoCarta	Pathway: fMet processing	3	0.27461	0.42905	0.26108	0.920249	0.3502	0.39398	0.18705	0.983618	0.14159	0.3963	0.36044	0.96727
MitoCarta	Pathway: Protein import, sorting and homeostasis	83	0.075578	0.10486	0.23554	0.920249	-0.050722	0.096293	0.70081	0.983618	-0.058575	0.096858	0.72732	0.96727
MitoCarta	Pathway: Protein import and sorting	45	-0.0049832	0.14077	0.51412	0.92037	-0.037428	0.12926	0.61392	0.983618	0.019763	0.13002	0.4396	0.96727
MitoCarta	Pathway: TOM	9	0.32779	0.28668	0.12644	0.920249	0.41865	0.26325	0.055891	0.983618	-0.014524	0.26481	0.52187	0.96727
MitoCarta	Pathway: SAM	3	-0.055846	0.57979	0.53837	0.92037	-1.0058	0.53236	0.97057	0.983618	-0.8706	0.5355	0.94799	0.971265
MitoCarta	Pathway: MIA40	2	-0.23657	0.53433	0.67102	0.92037	-0.3589	0.49066	0.76775	0.983618	0.28735	0.49354	0.28021	0.96727
MitoCarta	Pathway: TIM22 carrier pathway	3	-1.4805	0.67228	0.98617	0.998345	-0.27075	0.61742	0.66949	0.983618	-0.052053	0.62105	0.5334	0.96727
MitoCarta	Pathway: TIM23 presequence pathway	5	-0.57965	0.41351	0.9195	0.997471	0.038151	0.37974	0.45999	0.983618	0.54102	0.38194	0.078326	0.96727
MitoCarta	Pathway: Import motor	6	0.32619	0.42471	0.22124	0.920249	0.39112	0.39	0.15797	0.983618	0.19845	0.3923	0.30648	0.96727
MitoCarta	Pathway: Preprotein cleavage	8	-0.096976	0.34611	0.61033	0.92037	0.22074	0.31782	0.24368	0.983618	-0.097027	0.31969	0.61924	0.96727
MitoCarta	Pathway: Protein homeostasis	50	0.13442	0.13413	0.15814	0.920249	-0.13206	0.12317	0.85817	0.983618	-0.10696	0.12389	0.80602	0.96727
MitoCarta	Pathway: Proteases	28	-0.11522	0.19101	0.72681	0.92037	0.023151	0.1754	0.4475	0.983618	-0.22778	0.17642	0.90166	0.96727
MitoCarta	Pathway: Chaperones	15	0.33774	0.21979	0.062203	0.920249	-0.34678	0.20183	0.95711	0.983618	0.052005	0.20303	0.39892	0.96727
MitoCarta	Pathway: OXPHOS	151	-0.0092813	0.07158	0.55158	0.92037	0.029428	0.06573	0.32718	0.983618	-0.0034392	0.066116	0.52074	0.96727
MitoCarta	Pathway: OXPHOS subunits	85	0.03268	0.094188	0.36431	0.92037	0.024211	0.086492	0.38977	0.983618	-0.025218	0.086999	0.61404	0.96727
MitoCarta	Pathway: OXPHOS assembly factors	67	-0.069178	0.10884	0.73748	0.92037	0.016075	0.099947	0.43611	0.983618	0.034638	0.10053	0.36522	0.96727
MitoCarta	Pathway: Complex I	56	-0.093323	0.11468	0.79211	0.92037	0.096002	0.10531	0.18099	0.983618	-0.062674	0.10593	0.72296	0.96727
MitoCarta	Pathway: CI subunits	35	-0.11092	0.13957	0.78661	0.92037	0.032763	0.12817	0.39912	0.983618	-0.064317	0.12892	0.69107	0.96727
MitoCarta	Pathway: CI assembly factors	21	-0.05667	0.20106	0.61097	0.92037	0.22709	0.18462	0.10935	0.983618	-0.059178	0.18571	0.62501	0.96727
MitoCarta	Pathway: Complex II	8	-0.3233	0.32955	0.83671	0.939866	-0.24154	0.30262	0.7876	0.983618	-0.12847	0.3044	0.6635	0.96727
MitoCarta	Pathway: CII subunits	4	-0.17856	0.45751	0.65183	0.92037	-0.041827	0.42013	0.53965	0.983618	-0.35759	0.42259	0.80127	0.96727
MitoCarta	Pathway: CII assembly factors	4	-0.47929	0.47504	0.84349	0.941037	-0.4568	0.43622	0.85248	0.983618	0.11858	0.4388	0.39349	0.96727
MitoCarta	Pathway: Complex III	15	0.17126	0.22948	0.22775	0.920249	0.3747	0.21072	0.03769	0.983618	-0.16202	0.21197	0.77767	0.96727
MitoCarta	Pathway: CIII subunits	9	0.4537	0.31458	0.074622	0.920249	0.36563	0.28887	0.10282	0.983618	-0.30836	0.29057	0.8557	0.96727
MitoCarta	Pathway: CIII assembly factors	6	-0.14949	0.33496	0.67231	0.92037	0.3838	0.30758	0.10606	0.983618	0.0043996	0.3094	0.49433	0.96727
MitoCarta	Pathway: Complex IV	47	0.071032	0.13263	0.29613	0.92037	-0.16396	0.12179	0.91088	0.983618	0.013207	0.12251	0.45707	0.96727
MitoCarta	Pathway: CIV subunits	17	0.16199	0.22696	0.23771	0.920249	-0.11105	0.20842	0.70291	0.983618	0.033302	0.20964	0.43689	0.96727
MitoCarta	Pathway: CIV assembly factors	30	0.023861	0.16342	0.44196	0.92037	-0.19134	0.15006	0.89886	0.983618	0.0027862	0.15094	0.49264	0.96727
MitoCarta	Pathway: Complex V	24	0.13437	0.1723	0.21774	0.920249	0.11441	0.15822	0.23481	0.983618	0.23668	0.15914	0.068486	0.96727
MitoCarta	Pathway: CV subunits	19	0.096862	0.19497	0.30967	0.92037	0.015777	0.17904	0.46489	0.983618	0.14001	0.18009	0.21845	0.96727
MitoCarta	Pathway: CV assembly factors	5	0.26784	0.36796	0.23334	0.920249	0.46561	0.33788	0.084102	0.983618	0.58075	0.33985	0.043749	0.96727
MitoCarta	Pathway: Respirasome assembly	4	-0.35661	0.48362	0.76955	0.92037	-0.54647	0.44409	0.89074	0.983618	0.37546	0.4467	0.20032	0.96727
MitoCarta	Pathway: Metabolism	437	0.010445	0.046339	0.41083	0.92037	-0.06413	0.04255	0.93411	0.983618	-0.028796	0.042801	0.74945	0.96727
MitoCarta	Pathway: Carbohydrate metabolism	68	0.24277	0.11771	0.019587	0.920249	-0.079391	0.1081	0.76865	0.983618	-0.15198	0.10873	0.9189	0.971265
MitoCarta	Pathway: Gluconeogenesis	8	0.43304	0.33864	0.1005	0.920249	-0.43224	0.31097	0.91773	0.983618	-0.18474	0.3128	0.7226	0.96727
MitoCarta	Pathway: Malate-aspartate shuttle	6	0.44855	0.4298	0.14834	0.920249	-0.3351	0.39469	0.80206	0.983618	0.032024	0.39701	0.46786	0.96727
MitoCarta	Pathway: Pyruvate metabolism	13	0.18349	0.25313	0.23426	0.920249	-0.13141	0.23245	0.71406	0.983618	-0.40404	0.2338	0.95801	0.971265
MitoCarta	Pathway: TCA cycle	19	0.20843	0.22006	0.17178	0.920249	-0.072001	0.20208	0.63919	0.983618	-0.26786	0.20326	0.90621	0.96727
MitoCarta	Pathway: TCA-associated	14	0.41955	0.25902	0.052646	0.920249	-0.29305	0.23786	0.89102	0.983618	0.081968	0.23926	0.36596	0.96727
MitoCarta	Pathway: Itaconate metabolism	6	-0.40202	0.47461	0.80151	0.92037	-0.59631	0.43581	0.91438	0.983618	-0.048928	0.43839	0.54443	0.96727
MitoCarta	Pathway: Ketone metabolism	7	0.45213	0.34307	0.093776	0.920249	-0.57207	0.31502	0.9653	0.983618	-0.059536	0.3169	0.57451	0.96727
MitoCarta	Pathway: Propanoate metabolism	4	-0.41318	0.54068	0.77762	0.92037	0.52036	0.49649	0.14731	0.983618	-0.075024	0.49942	0.5597	0.96727
MitoCarta	Pathway: Lipid metabolism	119	-0.22022	0.086175	0.99469	0.9989	-0.093348	0.079145	0.88088	0.983618	-0.01026	0.079612	0.55127	0.96727
MitoCarta	Pathway: Fatty acid oxidation	43	-0.25244	0.14038	0.96393	0.998345	-0.0067665	0.12892	0.52093	0.983618	-0.07041	0.12967	0.70642	0.96727
MitoCarta	Pathway: Type II fatty acid synthesis	8	-0.034733	0.36145	0.53828	0.92037	-0.11438	0.33192	0.6348	0.983618	-0.03653	0.33386	0.54356	0.96727
MitoCarta	Pathway: Lipoate insertion	4	0.052429	0.37506	0.44442	0.92037	-0.28861	0.34441	0.79898	0.983618	0.56795	0.34641	0.050559	0.96727
MitoCarta	Pathway: Cardiolipin synthesis	15	-0.0052637	0.22302	0.50941	0.92037	-0.19836	0.20479	0.83361	0.983618	-0.063462	0.206	0.62098	0.96727
MitoCarta	Pathway: Cholesterol, bile acid, steroid synthesis	13	-0.2411	0.28334	0.80259	0.92037	-0.2848	0.26018	0.86315	0.983618	-0.027219	0.26172	0.54141	0.96727
MitoCarta	Pathway: Cholesterol-associated	2	-0.34928	0.56977	0.73007	0.92037	-0.30518	0.52321	0.72014	0.983618	-0.2921	0.52628	0.71056	0.96727
MitoCarta	Pathway: Phospholipid metabolism	23	-0.39899	0.19838	0.97784	0.998345	-0.23479	0.18218	0.90125	0.983618	-0.14455	0.18325	0.78488	0.96727
MitoCarta	Pathway: Eicosanoid metabolism	3	0.014115	0.63445	0.49113	0.92037	-0.44685	0.58259	0.77845	0.983618	0.23695	0.58602	0.34298	0.96727
MitoCarta	Pathway: Amino acid metabolism	84	0.013687	0.10855	0.44983	0.92037	-0.037567	0.099677	0.64687	0.983618	-0.17486	0.10025	0.95942	0.971265
MitoCarta	Pathway: Branched-chain amino acid metabolism	24	0.21405	0.19142	0.13175	0.920249	-0.15462	0.17578	0.81045	0.983618	-0.28658	0.17681	0.94747	0.971265
MitoCarta	Pathway: Branched-chain amino acid dehydrogenase complex	6	0.81025	0.45145	0.036352	0.920249	-0.2919	0.41459	0.7593	0.983618	-0.43678	0.41701	0.85253	0.96727
MitoCarta	Pathway: Lysine metabolism	16	0.18708	0.22673	0.20467	0.920249	-0.12825	0.20821	0.73104	0.983618	-0.078266	0.20943	0.64569	0.96727
MitoCarta	Pathway: Serine metabolism	5	-0.10803	0.4447	0.59597	0.92037	-0.1019	0.40836	0.59852	0.983618	0.057008	0.41076	0.44481	0.96727
MitoCarta	Pathway: Glycine metabolism	15	-0.1042	0.24105	0.66723	0.92037	0.077172	0.22135	0.36368	0.983618	-0.3313	0.22264	0.93163	0.971265
MitoCarta	Pathway: Glycine cleavage system	4	-0.21652	0.51783	0.66207	0.92037	0.16675	0.47552	0.36292	0.983618	-0.084065	0.47831	0.56976	0.96727
MitoCarta	Pathway: Glutamate metabolism	7	-0.16408	0.42867	0.64905	0.92037	-0.17548	0.39364	0.67212	0.983618	0.047217	0.39595	0.45254	0.96727
MitoCarta	Pathway: Proline metabolism	6	-0.31416	0.37903	0.7964	0.92037	-0.42534	0.34805	0.88915	0.983618	-0.33708	0.35009	0.83218	0.96727
MitoCarta	Pathway: Glyoxylate metabolism	8	-0.73995	0.36436	0.97886	0.998345	-0.036481	0.33462	0.54341	0.983618	0.093267	0.33658	0.39085	0.96727
MitoCarta	Pathway: GABA metabolism	6	0.32309	0.44146	0.23213	0.920249	0.11106	0.40539	0.39206	0.983618	0.53185	0.40775	0.096067	0.96727
MitoCarta	Pathway: Kynurenine metabolism	3	-1.0134	0.66353	0.93665	0.997471	0.068277	0.60935	0.45539	0.983618	-0.38141	0.61292	0.73312	0.96727
MitoCarta	Pathway: Urea cycle	5	0.98278	0.45656	0.015683	0.920249	0.13737	0.41931	0.37161	0.983618	0.19459	0.42177	0.32227	0.96727
MitoCarta	Pathway: Nucleotide metabolism	38	0.055936	0.1603	0.36357	0.92037	-0.0013912	0.1472	0.50377	0.983618	0.028696	0.14807	0.42317	0.96727
MitoCarta	Pathway: Nucleotide import	8	0.33882	0.38467	0.18922	0.920249	0.40211	0.35323	0.12749	0.983618	0.010551	0.35531	0.48816	0.96727
MitoCarta	Pathway: Nucleotide synthesis and processing	24	0.018268	0.2063	0.46472	0.92037	-0.13662	0.18944	0.76459	0.983618	-0.12451	0.19055	0.74325	0.96727
MitoCarta	Pathway: Creatine metabolism	4	-0.18171	0.4048	0.67324	0.92037	0.1855	0.37172	0.30888	0.983618	0.15166	0.3739	0.34252	0.96727
MitoCarta	Pathway: Metals and cofactors	116	0.13382	0.086762	0.061501	0.920249	-0.10086	0.079674	0.89722	0.983618	0.052826	0.080144	0.25491	0.96727
MitoCarta	Pathway: Carnitine synthesis and transport	5	0.047331	0.43125	0.4563	0.92037	-0.56646	0.39599	0.92371	0.983618	0.18665	0.39833	0.31969	0.96727
MitoCarta	Pathway: Carnitine shuttle	5	0.047331	0.43125	0.4563	0.92037	-0.56646	0.39599	0.92371	0.983618	0.18665	0.39833	0.31969	0.96727
MitoCarta	Pathway: Coenzyme A metabolism	5	-0.076057	0.37779	0.57978	0.92037	0.019316	0.34692	0.4778	0.983618	-0.31961	0.34894	0.82014	0.96727
MitoCarta	Pathway: Coenzyme Q metabolism	13	0.031791	0.22191	0.44304	0.92037	0.16965	0.20377	0.20256	0.983618	0.33881	0.20495	0.049166	0.96727
MitoCarta	Pathway: Copper metabolism	7	0.1166	0.33697	0.36467	0.92037	-0.28106	0.30943	0.81814	0.983618	-0.35703	0.31124	0.87433	0.96727
MitoCarta	Pathway: Iron homeostasis	5	0.89046	0.46203	0.026982	0.920249	0.11239	0.42432	0.39556	0.983618	0.057741	0.42681	0.44619	0.96727
MitoCarta	Pathway: Heme synthesis and processing	13	0.079701	0.23329	0.36631	0.92037	0.098059	0.21422	0.32357	0.983618	0.36253	0.21546	0.04624	0.96727
MitoCarta	Pathway: Fe-S cluster biosynthesis	22	0.41813	0.20662	0.021508	0.920249	-0.2844	0.18974	0.93304	0.983618	0.051316	0.19087	0.39402	0.96727
MitoCarta	Pathway: Molybdenum cofactor synthesis and proteins	4	0.34867	0.52227	0.2522	0.920249	-0.64624	0.47957	0.91109	0.983618	-1.0562	0.48235	0.98572	0.98572
MitoCarta	Pathway: NAD biosynthesis and metabolism	14	0.18425	0.27777	0.25356	0.920249	-0.35787	0.25506	0.9197	0.983618	0.0083992	0.25657	0.48694	0.96727
MitoCarta	Pathway: Tetrahydobiopterin synthesis	3	-0.28033	0.73576	0.6484	0.92037	0.98657	0.6756	0.072115	0.983618	0.58947	0.67959	0.19287	0.96727
MitoCarta	Pathway: Fe-S-containing proteins	31	0.17465	0.16972	0.15173	0.920249	-0.083955	0.15585	0.70494	0.983618	-0.064776	0.15677	0.66027	0.96727
MitoCarta	Pathway: Heme-containing proteins	11	0.12962	0.294	0.32965	0.92037	-0.14965	0.26998	0.71031	0.983618	-0.029053	0.27156	0.5426	0.96727
MitoCarta	Pathway: Vitamin metabolism	49	-0.022687	0.12925	0.56967	0.92037	-0.13834	0.11868	0.87811	0.983618	-0.043255	0.11938	0.64144	0.96727
MitoCarta	Pathway: Choline and betaine metabolism	7	-0.13798	0.39485	0.63662	0.92037	-0.13135	0.36258	0.64142	0.983618	-0.72394	0.36467	0.97643	0.98242
MitoCarta	Pathway: Biotin utilizing proteins	5	-0.56733	0.51047	0.86679	0.960497	-0.32808	0.46876	0.758	0.983618	-0.41383	0.47151	0.80993	0.96727
MitoCarta	Pathway: Vitamin A metabolism	5	0.37576	0.4625	0.20827	0.920249	-0.49617	0.4247	0.87865	0.983618	0.059179	0.42721	0.44491	0.96727
MitoCarta	Pathway: Vitamin B2 metabolism	3	-0.83982	0.56307	0.93208	0.997471	0.37822	0.51709	0.23226	0.983618	0.30839	0.52012	0.27662	0.96727
MitoCarta	Pathway: Vitamin B6 metabolism	2	-0.54931	0.58957	0.82425	0.932255	0.50398	0.54139	0.17596	0.983618	-0.36376	0.54457	0.74792	0.96727
MitoCarta	Pathway: Vitamin B12 metabolism	4	0.328	0.44905	0.23256	0.920249	-0.095003	0.41236	0.5911	0.983618	0.5901	0.41475	0.077408	0.96727
MitoCarta	Pathway: Vitamin C metabolism	2	-0.18684	0.49969	0.64576	0.92037	0.23891	0.45886	0.3013	0.983618	-0.45754	0.46154	0.83923	0.96727
MitoCarta	Pathway: Vitamin D metabolism	4	0.45642	0.45839	0.15971	0.920249	-0.81268	0.4209	0.97324	0.983618	-0.45622	0.4234	0.85937	0.96727
MitoCarta	Pathway: Folate and 1-C metabolism	21	-0.12505	0.18905	0.74585	0.92037	-0.10587	0.1736	0.72901	0.983618	0.095011	0.17462	0.29319	0.96727
MitoCarta	Pathway: Detoxification	48	0.017478	0.13892	0.44994	0.92037	0.0066093	0.12757	0.47934	0.983618	-0.16905	0.12831	0.90616	0.96727
MitoCarta	Pathway: Xenobiotic metabolism	21	0.33173	0.22199	0.067549	0.920249	-0.080704	0.20386	0.6539	0.983618	-0.34203	0.20504	0.95234	0.971265
MitoCarta	Pathway: ROS and glutathione metabolism	26	-0.16405	0.18834	0.80813	0.92037	0.10186	0.17295	0.27794	0.983618	-0.13969	0.17396	0.78899	0.96727
MitoCarta	Pathway: Amidoxime reducing complex	4	0.47458	0.44614	0.14373	0.920249	-0.24351	0.40969	0.72386	0.983618	-0.098362	0.4121	0.59432	0.96727
MitoCarta	Pathway: Selenoproteins	5	-0.10529	0.40623	0.60226	0.92037	-0.18625	0.37303	0.69121	0.983618	0.12643	0.37522	0.36808	0.96727
MitoCarta	Pathway: Electron carriers	14	0.03784	0.28134	0.4465	0.92037	-0.26163	0.25834	0.8444	0.983618	-0.25892	0.25986	0.84047	0.96727
MitoCarta	Pathway: Cytochromes	3	1.0526	0.6421	0.050589	0.920249	-0.29593	0.58967	0.69211	0.983618	0.1913	0.59313	0.37353	0.96727
MitoCarta	Pathway: Q-linked reactions, other	11	-0.20334	0.31307	0.74198	0.92037	-0.25364	0.28749	0.81118	0.983618	-0.36611	0.28917	0.89725	0.96727
MitoCarta	Pathway: Sulfur metabolism	10	0.25251	0.32094	0.21571	0.920249	-0.11859	0.29472	0.65629	0.983618	-0.028892	0.29645	0.53882	0.96727
MitoCarta	Pathway: Small molecule transport	76	-0.038266	0.10988	0.63617	0.92037	0.011433	0.1009	0.45489	0.983618	-0.10655	0.10149	0.85309	0.96727
MitoCarta	Pathway: SLC25A family	45	-0.023468	0.14194	0.56566	0.92037	-0.057206	0.13034	0.66962	0.983618	-0.13455	0.13111	0.84761	0.96727
MitoCarta	Pathway: ABC transporters	6	-0.061571	0.38877	0.56292	0.92037	-0.15264	0.357	0.66551	0.983618	0.13231	0.3591	0.35627	0.96727
MitoCarta	Pathway: Sideroflexins	5	-0.63374	0.43491	0.92746	0.997471	0.46323	0.39938	0.12306	0.983618	-0.064545	0.40174	0.56382	0.96727
MitoCarta	Pathway: Calcium uniporter	6	-0.63827	0.47254	0.9116	0.996683	0.76996	0.43391	0.037999	0.983618	0.19113	0.43649	0.33074	0.96727
MitoCarta	Pathway: Signaling	45	-0.011454	0.14595	0.53128	0.92037	0.044456	0.13402	0.37006	0.983618	-0.065244	0.13481	0.6858	0.96727
MitoCarta	Pathway: Calcium homeostasis	22	-0.11485	0.21592	0.70261	0.92037	0.24817	0.19827	0.10535	0.983618	-0.11673	0.19944	0.72083	0.96727
MitoCarta	Pathway: Calcium cycle	9	-0.28831	0.36593	0.78461	0.92037	0.20475	0.33603	0.27116	0.983618	0.01433	0.338	0.48309	0.96727
MitoCarta	Pathway: Mitochondrial permeability transition pore	5	-0.04711	0.45368	0.54135	0.92037	0.63579	0.41658	0.063489	0.983618	-0.1807	0.41905	0.66684	0.96727
MitoCarta	Pathway: EF hand proteins	11	-0.045646	0.27113	0.56685	0.92037	-0.064707	0.24898	0.60253	0.983618	-0.14743	0.25043	0.72196	0.96727
MitoCarta	Pathway: Immune response	5	0.27178	0.40484	0.25101	0.920249	-0.096252	0.37177	0.60214	0.983618	-0.0022523	0.37395	0.5024	0.96727
MitoCarta	Pathway: cAMP-PKA signaling	6	0.35504	0.40663	0.1913	0.920249	0.61823	0.37338	0.048893	0.983618	0.13134	0.3756	0.36329	0.96727
MitoCarta	Pathway: Mitochondrial dynamics and surveillance	96	-0.15209	0.095978	0.94346	0.998242	-0.010613	0.088141	0.54792	0.983618	0.028355	0.088658	0.37455	0.96727
MitoCarta	Pathway: Fusion	9	-0.19382	0.29702	0.74297	0.92037	-0.072323	0.27275	0.60455	0.983618	0.064493	0.27435	0.40708	0.96727
MitoCarta	Pathway: Fission	15	0.44335	0.25832	0.043064	0.920249	-0.0606	0.23723	0.60081	0.983618	0.03566	0.23862	0.4406	0.96727
MitoCarta	Pathway: Organelle contact sites	12	-0.14537	0.30207	0.68483	0.92037	-0.1551	0.27739	0.71197	0.983618	-0.087238	0.27901	0.62273	0.96727
MitoCarta	Pathway: Intramitochondrial membrane interactions	9	-0.25406	0.36114	0.75913	0.92037	-0.44132	0.33162	0.90837	0.983618	-0.31547	0.33357	0.82785	0.96727
MitoCarta	Pathway: Trafficking	5	0.15757	0.34303	0.323	0.92037	0.043061	0.31501	0.44563	0.983618	-0.023388	0.31685	0.52942	0.96727
MitoCarta	Pathway: Mitophagy	13	-0.089781	0.26811	0.63113	0.92037	0.25751	0.2462	0.1478	0.983618	0.19283	0.24764	0.21809	0.96727
MitoCarta	Pathway: Autophagy	17	0.081668	0.23271	0.36282	0.92037	0.15652	0.21369	0.23195	0.983618	0.26047	0.21494	0.1128	0.96727
MitoCarta	Pathway: Apoptosis	34	-0.49883	0.16297	0.9989	0.9989	0.01659	0.14969	0.45588	0.983618	-0.041393	0.15057	0.60831	0.96727
MitoCarta	Pathway: Cristae formation	9	-0.15641	0.32445	0.68512	0.92037	-0.02038	0.29794	0.52727	0.983618	0.11734	0.29968	0.3477	0.96727
MitoCarta	Pathway: MICOS complex	5	-0.31552	0.48073	0.7442	0.92037	0.062755	0.44145	0.44348	0.983618	-0.062283	0.44404	0.55577	0.96727
MitoCarta	Pathway: Catechol metabolism	Insufficient number of genes for the test
MitoCarta	Pathway: Cytochrome C	Insufficient number of genes for the test
MitoCarta	Pathway: Glycerol phosphate shuttle	Insufficient number of genes for the test
MitoCarta	Pathway: mtDNA modifications	Insufficient number of genes for the test
MitoCarta	Pathway: OXA	Insufficient number of genes for the test
MitoCarta	Pathway: Vitamin B1 metabolism	Insufficient number of genes for the test
