# Supplementary material for: The contributions of mitochondrial and nuclear mitochondrial genetic variation to neuroticism
Source: Nat Commun. 2023 May 30;14:3146. doi: 10.1038/s41467-023-38480-y (PMC10229642; doi:10.1038/s41467-023-38480-y)
Supplement: Supplementary file 15 — Supplementary Data 13 [file 41467_2023_38480_MOESM15_ESM.xlsx]

## Sheet: Sheet1
Supplementary Data 13. Autosomal genetic correlations between haplogroup stratified GWAS. Prg<1 indicates if a p value describing if the genetic correlations is significantly different from 1 using two-sided Z test.
Trait	Haplogroup	Within Haplogroup			Outside Haplogroup			rg	SE	Prg<1
		N	h2	SE	N	h2	SE
General Factor of Neuroticism	H	112792	0.107	0.007	157263	0.112	0.008	0.984	0.034	0.631
General Factor of Neuroticism	V	8818	NA	NA	261237	NA	NA	NA	NA	NA
General Factor of Neuroticism	HV	4687	0.067	0.094	265368	0.109	0.006	1.186	0.854	0.827
General Factor of Neuroticism	U	37626	0.126	0.015	232429	0.107	0.006	0.992	0.054	0.883
General Factor of Neuroticism	K	23131	0.125	0.023	246924	0.109	0.006	0.93	0.08	0.379
General Factor of Neuroticism	J	29463	0.119	0.032	240592	0.109	0.005	0.946	0.097	0.579
General Factor of Neuroticism	T	26893	0.104	0.021	243162	0.109	0.006	1.027	0.092	0.772
General Factor of Neuroticism	I	8024	0.104	0.057	262031	0.109	0.006	1.044	0.294	0.882
General Factor of Neuroticism	W	5176	NA	NA	264879	NA	NA	NA	NA	NA
General Factor of Neuroticism	X	3851	NA	NA	266204	NA	NA	NA	NA	NA
Anxiety/Tension	H	112792	0.059	0.006	157263	0.06	0.004	0.975	0.06	0.671
Anxiety/Tension	V	8818	0.075	0.048	261237	0.059	0.004	0.728	0.275	0.322
Anxiety/Tension	HV	4687	NA	NA	265368	NA	NA	NA	NA	NA
Anxiety/Tension	U	37626	0.046	0.013	232429	0.06	0.004	1.065	0.151	0.669
Anxiety/Tension	K	23131	0.047	0.02	246924	0.058	0.003	1.134	0.221	0.544
Anxiety/Tension	J	29463	0.066	0.017	240592	0.057	0.003	1.084	0.144	0.558
Anxiety/Tension	T	26893	NA	NA	243162	NA	NA	NA	NA	NA
Anxiety/Tension	I	8024	NA	NA	262031	NA	NA	NA	NA	NA
Anxiety/Tension	W	5176	0.058	0.078	264879	0.059	0.003	0.92	0.674	0.906
Anxiety/Tension	X	3851	NA	NA	266204	NA	NA	NA	NA	NA
Worry/Vulnerability	H	112792	0.074	0.005	157263	0.065	0.004	0.865	0.046	0.00365
Worry/Vulnerability	V	8818	0.07	0.048	261237	0.064	0.003	0.928	0.334	0.829
Worry/Vulnerability	HV	4687	NA	NA	265368	NA	NA	NA	NA	NA
Worry/Vulnerability	U	37626	0.076	0.014	232429	0.064	0.003	0.889	0.082	0.175
Worry/Vulnerability	K	23131	0.063	0.023	246924	0.064	0.003	1.009	0.181	0.962
Worry/Vulnerability	J	29463	0.06	0.015	240592	0.065	0.003	0.96	0.13	0.758
Worry/Vulnerability	T	26893	0.077	0.017	243162	0.065	0.003	0.824	0.112	0.117
Worry/Vulnerability	I	8024	0.051	0.059	262031	0.064	0.003	1.152	0.712	0.831
Worry/Vulnerability	W	5176	0.038	0.084	264879	0.064	0.003	1.054	1.322	0.968
Worry/Vulnerability	X	3851	0.174	0.104	266204	0.063	0.003	0.741	0.247	0.294
NA = errors occurs when estimating rg due to low h2 and/or N
