# Supplementary material for: The contributions of mitochondrial and nuclear mitochondrial genetic variation to neuroticism
Source: Nat Commun. 2023 May 30;14:3146. doi: 10.1038/s41467-023-38480-y (PMC10229642; doi:10.1038/s41467-023-38480-y)
Supplement: Supplementary file 16 — Supplementary Data 14 [file 41467_2023_38480_MOESM16_ESM.xlsx]

## Sheet: Sheet1
Supplementary Data 14. Showing the genetic correlations derived for the special factor of Worry/Vulnerability with 21 traits by H-haplogroup. P_diff shows a p value derived by comparing two genetic correlations to examine the differences between the two. All = everyone. Is_H = H-haplogroup individuals. Not_H = non-H-haplogroup individuals. adj_H = H-haplogroup autosomal effects conditioned on non…
Haplogroup_1	Haplogroup_2	trait	rg_1	SE_1	P_1	FDR_1		rg_2	SE_2	P_2	FDR_2		P_diff
All	Not_H	Alcohol consumption	-0.0054	0.0262	0.8361	0.836		0.0141	0.0321	0.6601	0.66		0.637914
All	Not_H	Bipolar disorder	0.0619	0.0277	0.0256	0.0281		0.1044	0.0373	0.0051	0.0063		0.36032
All	Not_H	Autism spectrum disorder	0.1064	0.0481	0.0268	0.0281		0.0507	0.0617	0.4119	0.432		0.476483
All	Not_H	Self rated health	0.1575	0.0372	2.3e-05	3.02e-05		0.2095	0.0492	2.06e-05	3.33e-05		0.399198
All	Not_H	Schizophrenia	0.1716	0.0259	3.2e-11	7.47e-11		0.2073	0.0317	6.28e-11	1.65e-10		0.38315
All	Not_H	Subjective wellbeing	-0.2701	0.0447	1.5e-09	3.15e-09		-0.2543	0.0549	3.59e-06	7.04e-06		0.823399
All	Not_H	Body mass index	-0.2367	0.0216	5.52e-28	1.16e-26		-0.243	0.0264	3.87e-20	5.87e-19		0.853469
All	Not_H	Obesity	-0.2104	0.0283	9.89e-14	3.46e-13		-0.2253	0.036	3.79e-10	8.84e-10		0.744889
All	Not_H	Smoking	-0.1853	0.0238	6.26e-15	2.63e-14		-0.1929	0.029	3.02e-11	9.06e-11		0.839463
All	Not_H	Number of children	-0.1179	0.0416	0.0046	0.00537		-0.1351	0.0496	0.0065	0.00758		0.790474
All	Not_H	Household Income	0.1516	0.0303	5.61e-07	7.85e-07		0.1594	0.0378	2.42e-05	3.63e-05		0.872088
All	Not_H	Intelligence	0.1871	0.0261	7.39e-13	1.94e-12		0.2049	0.0303	1.32e-11	4.62e-11		0.656249
All	Not_H	Education	0.2505	0.0239	1.19e-25	1.25e-24		0.2509	0.0274	5.59e-20	5.87e-19		0.991222
All	Not_H	Age at first birth	0.247	0.0334	1.36e-13	4.08e-13		0.2709	0.04	1.21e-11	4.62e-11		0.646496
All	Not_H	Parents age at death	0.2582	0.0499	2.26e-07	3.39e-07		0.2793	0.0623	7.4e-06	1.3e-05		0.791515
All	Not_H	Anorexia nervosa	0.2874	0.0333	6.09e-18	4.26e-17		0.3005	0.0422	1.07e-12	7.49e-12		0.807469
All	Not_H	Social Deprivation	0.3	0.036	7.91e-17	4.15e-16		0.2925	0.0424	5.13e-12	2.69e-11		0.892739
All	Not_H	Attention deficit hyperactivity disorder	-0.2213	0.0369	2.07e-09	3.95e-09		-0.2039	0.0441	3.69e-06	7.04e-06		0.762194
All	Not_H	Type 2 diabetes	-0.1453	0.0275	1.26e-07	2.04e-07		-0.1325	0.0336	8.06e-05	0.000113		0.768145
All	Not_H	Coronary artery disease	-0.0887	0.0311	0.0044	0.00537		-0.0787	0.0371	0.0341	0.0377		0.83635
All	Not_H	Major depressive disorder	0.1539	0.0278	2.96e-08	5.18e-08		0.129	0.0349	0.0002	0.000263		0.576804
All	is_H	Alcohol consumption	-0.0054	0.0262	0.8361	0.836		-0.0369	0.0291	0.2046	0.215		0.421132
All	is_H	Bipolar disorder	0.0619	0.0277	0.0256	0.0281		-0.0011	0.0334	0.9744	0.974		0.146533
All	is_H	Autism spectrum disorder	0.1064	0.0481	0.0268	0.0281		0.1861	0.0575	0.0012	0.00158		0.287713
All	is_H	Self rated health	0.1575	0.0372	2.3e-05	3.02e-05		0.0978	0.0464	0.0351	0.041		0.315451
All	is_H	Schizophrenia	0.1716	0.0259	3.2e-11	7.47e-11		0.1133	0.0324	0.0005	0.00075		0.159871
All	is_H	Subjective wellbeing	-0.2701	0.0447	1.5e-09	3.15e-09		-0.2518	0.0583	1.58e-05	2.77e-05		0.803283
All	is_H	Body mass index	-0.2367	0.0216	5.52e-28	1.16e-26		-0.2157	0.0258	5.46e-17	1.15e-15		0.532559
All	is_H	Obesity	-0.2104	0.0283	9.89e-14	3.46e-13		-0.1674	0.035	1.79e-06	3.76e-06		0.339403
All	is_H	Smoking	-0.1853	0.0238	6.26e-15	2.63e-14		-0.1742	0.0333	1.65e-07	4.95e-07		0.786245
All	is_H	Number of children	-0.1179	0.0416	0.0046	0.00537		-0.0901	0.0532	0.0903	0.0998		0.680599
All	is_H	Household Income	0.1516	0.0303	5.61e-07	7.85e-07		0.1296	0.0377	0.0006	0.00084		0.649214
All	is_H	Intelligence	0.1871	0.0261	7.39e-13	1.94e-12		0.1651	0.0304	5.66e-08	2.38e-07		0.582951
All	is_H	Education	0.2505	0.0239	1.19e-25	1.25e-24		0.2382	0.031	1.64e-14	1.72e-13		0.753347
All	is_H	Age at first birth	0.247	0.0334	1.36e-13	4.08e-13		0.2238	0.0445	4.92e-07	1.29e-06		0.676703
All	is_H	Parents age at death	0.2582	0.0499	2.26e-07	3.39e-07		0.2563	0.0637	5.73e-05	9.26e-05		0.981267
All	is_H	Anorexia nervosa	0.2874	0.0333	6.09e-18	4.26e-17		0.2509	0.0411	9.79e-10	5.14e-09		0.490182
All	is_H	Social Deprivation	0.3	0.036	7.91e-17	4.15e-16		0.3031	0.0479	2.57e-10	1.8e-09		0.958739
All	is_H	Attention deficit hyperactivity disorder	-0.2213	0.0369	2.07e-09	3.95e-09		-0.2364	0.0482	9.25e-07	2.16e-06		0.803552
All	is_H	Type 2 diabetes	-0.1453	0.0275	1.26e-07	2.04e-07		-0.1482	0.0324	4.78e-06	9.13e-06		0.945595
All	is_H	Coronary artery disease	-0.0887	0.0311	0.0044	0.00537		-0.1058	0.036	0.0033	0.00408		0.719261
All	is_H	Major depressive disorder	0.1539	0.0278	2.96e-08	5.18e-08		0.1665	0.0317	1.55e-07	4.95e-07		0.765063
All	adj_H	Alcohol consumption	-0.0054	0.0262	0.8361	0.836		-0.1031	0.0615	0.0936	0.228667		0.143873
All	adj_H	Bipolar disorder	0.0619	0.0277	0.0256	0.0281		-0.1339	0.0653	0.0403	0.20832		0.00577339
All	adj_H	Autism spectrum disorder	0.1064	0.0481	0.0268	0.0281		0.2861	0.1164	0.014	0.20832		0.153639
All	adj_H	Self rated health	0.1575	0.0372	2.3e-05	3.02e-05		-0.0959	0.098	0.3277	0.481162		0.0156314
All	adj_H	Schizophrenia	0.1716	0.0259	3.2e-11	7.47e-11		-0.0666	0.0678	0.3257	0.481162		0.00103088
All	adj_H	Subjective wellbeing	-0.2701	0.0447	1.5e-09	3.15e-09		-0.1448	0.1058	0.171	0.3591		0.2753
All	adj_H	Body mass index	-0.2367	0.0216	5.52e-28	1.16e-26		-0.0838	0.0506	0.098	0.228667		0.00545067
All	adj_H	Obesity	-0.2104	0.0283	9.89e-14	3.46e-13		-0.0046	0.0699	0.948	0.948		0.00635218
All	adj_H	Smoking	-0.1853	0.0238	6.26e-15	2.63e-14		-0.0713	0.064	0.2647	0.463225		0.0950093
All	adj_H	Number of children	-0.1179	0.0416	0.0046	0.00537		0.0157	0.0981	0.8729	0.916545		0.209914
All	adj_H	Household Income	0.1516	0.0303	5.61e-07	7.85e-07		0.0333	0.0728	0.6475	0.715658		0.133551
All	adj_H	Intelligence	0.1871	0.0261	7.39e-13	1.94e-12		0.0479	0.0577	0.4063	0.5019		0.0279447
All	adj_H	Education	0.2505	0.0239	1.19e-25	1.25e-24		0.1179	0.0593	0.0469	0.20832		0.0380814
All	adj_H	Age at first birth	0.247	0.0334	1.36e-13	4.08e-13		0.0554	0.0836	0.5074	0.591967		0.0333126
All	adj_H	Parents age at death	0.2582	0.0499	2.26e-07	3.39e-07		0.114	0.1262	0.3666	0.481162		0.287972
All	adj_H	Anorexia nervosa	0.2874	0.0333	6.09e-18	4.26e-17		0.0866	0.0922	0.3474	0.481162		0.0405239
All	adj_H	Social Deprivation	0.3	0.036	7.91e-17	4.15e-16		0.1676	0.0921	0.0688	0.228667		0.180597
All	adj_H	Attention deficit hyperactivity disorder	-0.2213	0.0369	2.07e-09	3.95e-09		-0.1888	0.0962	0.0496	0.20832		0.752436
All	adj_H	Type 2 diabetes	-0.1453	0.0275	1.26e-07	2.04e-07		-0.1032	0.0597	0.0842	0.228667		0.521844
All	adj_H	Coronary artery disease	-0.0887	0.0311	0.0044	0.00537		-0.0982	0.0754	0.1929	0.368264		0.907276
All	adj_H	Major depressive disorder	0.1539	0.0278	2.96e-08	5.18e-08		0.1446	0.0683	0.0342	0.20832		0.899639
Not_H	is_H	Alcohol consumption	0.0141	0.0321	0.6601	0.66		-0.0369	0.0291	0.2046	0.215		0.239156
Not_H	is_H	Bipolar disorder	0.1044	0.0373	0.0051	0.0063		-0.0011	0.0334	0.9744	0.974		0.0351076
Not_H	is_H	Autism spectrum disorder	0.0507	0.0617	0.4119	0.432		0.1861	0.0575	0.0012	0.00158		0.108402
Not_H	is_H	Self rated health	0.2095	0.0492	2.06e-05	3.33e-05		0.0978	0.0464	0.0351	0.041		0.0986012
Not_H	is_H	Schizophrenia	0.2073	0.0317	6.28e-11	1.65e-10		0.1133	0.0324	0.0005	0.00075		0.0381014
Not_H	is_H	Subjective wellbeing	-0.2543	0.0549	3.59e-06	7.04e-06		-0.2518	0.0583	1.58e-05	2.77e-05		0.975095
Not_H	is_H	Body mass index	-0.243	0.0264	3.87e-20	5.87e-19		-0.2157	0.0258	5.46e-17	1.15e-15		0.459562
Not_H	is_H	Obesity	-0.2253	0.036	3.79e-10	8.84e-10		-0.1674	0.035	1.79e-06	3.76e-06		0.248842
Not_H	is_H	Smoking	-0.1929	0.029	3.02e-11	9.06e-11		-0.1742	0.0333	1.65e-07	4.95e-07		0.671942
Not_H	is_H	Number of children	-0.1351	0.0496	0.0065	0.00758		-0.0901	0.0532	0.0903	0.0998		0.536125
Not_H	is_H	Household Income	0.1594	0.0378	2.42e-05	3.63e-05		0.1296	0.0377	0.0006	0.00084		0.576713
Not_H	is_H	Intelligence	0.2049	0.0303	1.32e-11	4.62e-11		0.1651	0.0304	5.66e-08	2.38e-07		0.353784
Not_H	is_H	Education	0.2509	0.0274	5.59e-20	5.87e-19		0.2382	0.031	1.64e-14	1.72e-13		0.758874
Not_H	is_H	Age at first birth	0.2709	0.04	1.21e-11	4.62e-11		0.2238	0.0445	4.92e-07	1.29e-06		0.431187
Not_H	is_H	Parents age at death	0.2793	0.0623	7.4e-06	1.3e-05		0.2563	0.0637	5.73e-05	9.26e-05		0.796303
Not_H	is_H	Anorexia nervosa	0.3005	0.0422	1.07e-12	7.49e-12		0.2509	0.0411	9.79e-10	5.14e-09		0.399786
Not_H	is_H	Social Deprivation	0.2925	0.0424	5.13e-12	2.69e-11		0.3031	0.0479	2.57e-10	1.8e-09		0.868391
Not_H	is_H	Attention deficit hyperactivity disorder	-0.2039	0.0441	3.69e-06	7.04e-06		-0.2364	0.0482	9.25e-07	2.16e-06		0.618856
Not_H	is_H	Type 2 diabetes	-0.1325	0.0336	8.06e-05	0.000113		-0.1482	0.0324	4.78e-06	9.13e-06		0.736603
Not_H	is_H	Coronary artery disease	-0.0787	0.0371	0.0341	0.0377		-0.1058	0.036	0.0033	0.00408		0.600122
Not_H	is_H	Major depressive disorder	0.129	0.0349	0.0002	0.000263		0.1665	0.0317	1.55e-07	4.95e-07		0.426396
Not_H	adj_H	Alcohol consumption	0.0141	0.0321	0.6601	0.66		-0.1031	0.0615	0.0936	0.228667		0.0911409
Not_H	adj_H	Bipolar disorder	0.1044	0.0373	0.0051	0.0063		-0.1339	0.0653	0.0403	0.20832		0.00153076
Not_H	adj_H	Autism spectrum disorder	0.0507	0.0617	0.4119	0.432		0.2861	0.1164	0.014	0.20832		0.0739648
Not_H	adj_H	Self rated health	0.2095	0.0492	2.06e-05	3.33e-05		-0.0959	0.098	0.3277	0.481162		0.00535195
Not_H	adj_H	Schizophrenia	0.2073	0.0317	6.28e-11	1.65e-10		-0.0666	0.0678	0.3257	0.481162		0.000252631
Not_H	adj_H	Subjective wellbeing	-0.2543	0.0549	3.59e-06	7.04e-06		-0.1448	0.1058	0.171	0.3591		0.358275
Not_H	adj_H	Body mass index	-0.243	0.0264	3.87e-20	5.87e-19		-0.0838	0.0506	0.098	0.228667		0.00528036
Not_H	adj_H	Obesity	-0.2253	0.036	3.79e-10	8.84e-10		-0.0046	0.0699	0.948	0.948		0.00500102
Not_H	adj_H	Smoking	-0.1929	0.029	3.02e-11	9.06e-11		-0.0713	0.064	0.2647	0.463225		0.0835194
Not_H	adj_H	Number of children	-0.1351	0.0496	0.0065	0.00758		0.0157	0.0981	0.8729	0.916545		0.170117
Not_H	adj_H	Household Income	0.1594	0.0378	2.42e-05	3.63e-05		0.0333	0.0728	0.6475	0.715658		0.124227
Not_H	adj_H	Intelligence	0.2049	0.0303	1.32e-11	4.62e-11		0.0479	0.0577	0.4063	0.5019		0.0159957
Not_H	adj_H	Education	0.2509	0.0274	5.59e-20	5.87e-19		0.1179	0.0593	0.0469	0.20832		0.0417504
Not_H	adj_H	Age at first birth	0.2709	0.04	1.21e-11	4.62e-11		0.0554	0.0836	0.5074	0.591967		0.0200565
Not_H	adj_H	Parents age at death	0.2793	0.0623	7.4e-06	1.3e-05		0.114	0.1262	0.3666	0.481162		0.240192
Not_H	adj_H	Anorexia nervosa	0.3005	0.0422	1.07e-12	7.49e-12		0.0866	0.0922	0.3474	0.481162		0.0349018
Not_H	adj_H	Social Deprivation	0.2925	0.0424	5.13e-12	2.69e-11		0.1676	0.0921	0.0688	0.228667		0.218
Not_H	adj_H	Attention deficit hyperactivity disorder	-0.2039	0.0441	3.69e-06	7.04e-06		-0.1888	0.0962	0.0496	0.20832		0.886538
Not_H	adj_H	Type 2 diabetes	-0.1325	0.0336	8.06e-05	0.000113		-0.1032	0.0597	0.0842	0.228667		0.668869
Not_H	adj_H	Coronary artery disease	-0.0787	0.0371	0.0341	0.0377		-0.0982	0.0754	0.1929	0.368264		0.816498
Not_H	adj_H	Major depressive disorder	0.129	0.0349	0.0002	0.000263		0.1446	0.0683	0.0342	0.20832		0.83883
is_H	adj_H	Alcohol consumption	-0.0369	0.0291	0.2046	0.215		-0.1031	0.0615	0.0936	0.228667		0.330555
is_H	adj_H	Bipolar disorder	-0.0011	0.0334	0.9744	0.974		-0.1339	0.0653	0.0403	0.20832		0.0702037
is_H	adj_H	Autism spectrum disorder	0.1861	0.0575	0.0012	0.00158		0.2861	0.1164	0.014	0.20832		0.44115
is_H	adj_H	Self rated health	0.0978	0.0464	0.0351	0.041		-0.0959	0.098	0.3277	0.481162		0.0740323
is_H	adj_H	Schizophrenia	0.1133	0.0324	0.0005	0.00075		-0.0666	0.0678	0.3257	0.481162		0.0166624
is_H	adj_H	Subjective wellbeing	-0.2518	0.0583	1.58e-05	2.77e-05		-0.1448	0.1058	0.171	0.3591		0.375744
is_H	adj_H	Body mass index	-0.2157	0.0258	5.46e-17	1.15e-15		-0.0838	0.0506	0.098	0.228667		0.0202184
is_H	adj_H	Obesity	-0.1674	0.035	1.79e-06	3.76e-06		-0.0046	0.0699	0.948	0.948		0.0372912
is_H	adj_H	Smoking	-0.1742	0.0333	1.65e-07	4.95e-07		-0.0713	0.064	0.2647	0.463225		0.153783
is_H	adj_H	Number of children	-0.0901	0.0532	0.0903	0.0998		0.0157	0.0981	0.8729	0.916545		0.343101
is_H	adj_H	Household Income	0.1296	0.0377	0.0006	0.00084		0.0333	0.0728	0.6475	0.715658		0.240138
is_H	adj_H	Intelligence	0.1651	0.0304	5.66e-08	2.38e-07		0.0479	0.0577	0.4063	0.5019		0.0723298
is_H	adj_H	Education	0.2382	0.031	1.64e-14	1.72e-13		0.1179	0.0593	0.0469	0.20832		0.0722042
is_H	adj_H	Age at first birth	0.2238	0.0445	4.92e-07	1.29e-06		0.0554	0.0836	0.5074	0.591967		0.0753815
is_H	adj_H	Parents age at death	0.2563	0.0637	5.73e-05	9.26e-05		0.114	0.1262	0.3666	0.481162		0.314121
is_H	adj_H	Anorexia nervosa	0.2509	0.0411	9.79e-10	5.14e-09		0.0866	0.0922	0.3474	0.481162		0.103608
is_H	adj_H	Social Deprivation	0.3031	0.0479	2.57e-10	1.8e-09		0.1676	0.0921	0.0688	0.228667		0.191807
is_H	adj_H	Attention deficit hyperactivity disorder	-0.2364	0.0482	9.25e-07	2.16e-06		-0.1888	0.0962	0.0496	0.20832		0.658214
is_H	adj_H	Type 2 diabetes	-0.1482	0.0324	4.78e-06	9.13e-06		-0.1032	0.0597	0.0842	0.228667		0.507656
is_H	adj_H	Coronary artery disease	-0.1058	0.036	0.0033	0.00408		-0.0982	0.0754	0.1929	0.368264		0.927524
is_H	adj_H	Major depressive disorder	0.1665	0.0317	1.55e-07	4.95e-07		0.1446	0.0683	0.0342	0.20832		0.77117
