# Supplementary material for: The contributions of mitochondrial and nuclear mitochondrial genetic variation to neuroticism
Source: Nat Commun. 2023 May 30;14:3146. doi: 10.1038/s41467-023-38480-y (PMC10229642; doi:10.1038/s41467-023-38480-y)
Supplement: Supplementary file 17 — Supplementary Data 15 [file 41467_2023_38480_MOESM17_ESM.xlsx]

## Sheet: Sheet1
Supplementary Data 15. MAGMA gene-based analysis of haplogroup-stratified GWAS. Two-sided Z test was performed. Only significant genes (P < 0.05/18,337) shown.
TRAIT	GENE	CHR	START BP	STOP BP	NSNPS	Haplogroup stratified				All			MT-nDNA Candidate Gene
						Haplogroup	N	ZSTAT	P	N	ZSTAT	P
General Neuroticism	GRIK3	1	37261128	37499844	857	H	112792	4.5771	2.3575e-06	270059	3.8675	5.4969e-05	NO
General Neuroticism	MFHAS1	8	8640864	8751131	728	H	112792	5.0785	1.9021e-07	270059	8.3328	3.9461e-17	NO
General Neuroticism	MSRA	8	9911830	10286401	2472	H	112792	6.2662	1.8501e-10	270059	9.3497	4.3946e-21	YES
General Neuroticism	XKR6	8	10753654	11058875	1730	H	112792	5.4036	3.2661e-08	270059	9.6673	2.0765e-22	NO
General Neuroticism	ETFA	15	76508628	76603810	320	V	8818	4.9133	4.4767e-07	270059	0.8072	0.20978	YES
General Neuroticism	MFHAS1	8	8640864	8751131	728	J	29463	4.6543	1.6251e-06	270059	8.3328	3.9461e-17	NO
General Neuroticism	MSRA	8	9911830	10286401	2472	J	29463	5.8255	2.8472e-09	270059	9.3497	4.3946e-21	YES
General Neuroticism	XKR6	8	10753654	11058875	1730	J	29463	5.9219	1.5913e-09	270059	9.6673	2.0765e-22	NO
General Neuroticism	MTMR9	8	11142000	11185655	202	J	29463	4.7634	9.5176e-07	270059	6.5674	2.56e-11	NO
General Neuroticism	GATA4	8	11534433	11617510	484	J	29463	4.5597	2.5614e-06	270059	6.2734	1.766e-10	NO
Anxiety/Tension	CADM2	3	85008133	86123579	4674	H	112792	6.6209	1.7855e-11	270059	7.7661	4.0476e-15	NO
Anxiety/Tension	DEFB132	20	238377	241737	27	T	26893	4.8396	6.5037e-07	270059	3.1889	0.00071411	NO
Worry/Vulnerability	ARNTL	11	13299325	13408813	410	H	112792	4.8574	5.9481e-07	270059	6.3419	1.1347e-10	NO
Worry/Vulnerability	PCCB	3	135969167	136056737	276	K	23131	4.6765	1.459e-06	270059	4.0654	2.3976e-05	YES
