# Supplementary material for: The contributions of mitochondrial and nuclear mitochondrial genetic variation to neuroticism
Source: Nat Commun. 2023 May 30;14:3146. doi: 10.1038/s41467-023-38480-y (PMC10229642; doi:10.1038/s41467-023-38480-y)
Supplement: Supplementary file 18 — Supplementary Data 16 [file 41467_2023_38480_MOESM18_ESM.xlsx]

## Sheet: Sheet1
Supplementary Data 16. Comparison of haplogroup-stratified GWASs results. Only independent markers that reached genome-wide significance level of 5x10-8 in the haplogroup-stratified GWAS and showed a difference in beta estimates when compared to H-haplogroup-stratified GWAS at P < 1x10-5 are shown. Three markers meet these criteria but were in high LD (r2 > 0.4) with the independent SNPs but had …
Trait	Test Haplogroup	Chr	BP	Independent SNP	SNPs in LD >0.7 with independent SNPs	Non_Effect allele	Effect allele	INFO	Test Haplogroup Stratified-GWAS					H-Stratified-GWAS					Test Difference			Previous Non-Stratified GWASs					Test Difference
									N	MAF	BETA	SE	P	N	MAF	BETA	SE	P	BETAdiff	SEdiff	Pdiff	N	MAF	BETA	SE	P	BETAdiff	SEdiff	Pdiff
Anxiety/Tension	T	9	122485192	rs181210427		T	G	0.935176	26893	0.0195709	-0.151622	0.0256237	3.31304e-09	112792	0.0185207	0.000932153	0.012587	0.940965	-0.152554	0.0285483	9.10595e-08	270059	0.0188315	0.0024	0.0015	0.100907	-0.154022	0.0256676	1.96533e-09
Anxiety/Tension	U	2	127823570	rs75247994		G	A	0.968483	37626	0.029236	0.0963269	0.0175055	3.76551e-08	112792	0.0294782	0.00126578	0.00994837	0.898755	0.0950611	0.0201349	2.34433e-06	270059	0.0295203	-0.0034	0.0015	0.0213649	0.0997269	0.0175696	1.37808e-08
Anxiety/Tension	U	3	76594663	rs17738481		G	A	0.953003	37626	0.0540574	-0.0724173	0.0131102	3.34024e-08	112792	0.0522018	0.00559056	0.00763454	0.464004	-0.0780079	0.0151711	2.72034e-07	270059	0.0531846	0.0036	0.0015	0.0160398	-0.0760173	0.0131957	8.37415e-09
General Factor of Neuroticism	V	12	57455820	rs149575918	rs141346283, rs141407717	A	G	0.97418	8818	0.0174373	-0.292756	0.0532675	3.99399e-08	112792	0.0183255	-0.0195848	0.0142595	0.169613	-0.273171	0.0551431	7.27551e-07	270059	0.0182843	0.0027	0.0017	0.107409	-0.295456	0.0532946	2.95936e-08
General Factor of Neuroticism	X	9	138895779	rs72771986	rs79653069	G	T	0.97545	3851	0.11268	-0.197674	0.0329964	2.27987e-09	112792	0.110401	-0.0029876	0.00613397	0.626219	-0.194686	0.0335617	6.59798e-09	270059	0.110225	0.0018	0.0018	0.308014	-0.199474	0.0330455	1.57638e-09
