# Supplementary material for: The contributions of mitochondrial and nuclear mitochondrial genetic variation to neuroticism
Source: Nat Commun. 2023 May 30;14:3146. doi: 10.1038/s41467-023-38480-y (PMC10229642; doi:10.1038/s41467-023-38480-y)
Supplement: Supplementary file 19 — Supplementary Data 17 [file 41467_2023_38480_MOESM19_ESM.xlsx]

## Sheet: Sheet1
Supplementary Data 17. Results of nDNA-MT interaction for the five independent nDNA in Supplementary Data 16. P: two-sided t-test in PLINK.
Trait	Autosomal Marker	MAF	BETA	SE	P	MT-HG and Marker		MAF	MAF within HG	BETA	SE	P	Interaction	SE	P	N
General Factor of Neuroticism	9:138895779_rs72771986_T	0.110225	0.00122493	0.00399461	0.759113	X	Haplogroup	0.0145936	1	-0.0452323	0.0163796	0.00575412	0.196449	0.033206	3.30093e-09	270054
			0.00101817	0.00399844	0.799001		MT:6371_T	0.0142	0.9977	-0.046731	0.016395	0.00436778	0.19872	0.0332436	2.26586e-09	269501
	12:57455820_rs149575918_G	0.0182843	0.00625607	0.00941728	0.506487	V	Haplogroup	0.0334163	1	-0.0121152	0.00994188	0.222997	0.2865	0.0541388	1.21105e-07	270054
			0.00656347	0.00943192	0.486505		MT:4580_A	0.0335	0.9998	-0.0106229	0.00986288	0.281455	0.27434	0.053638	3.14538e-07	269499
			0.00631633	0.00943209	0.503073		MT:15904_T	0.0317	0.9997	-0.00904686	0.010149	0.372712	0.286096	0.0550366	2.01304e-07	268966
Anxiety/Tension	2:127823570_rs75247994_A	0.0295203	-0.00188513	0.00695031	0.786215	U	Haplogroup	0.14259	1	0.0123882	0.00452592	0.00619766	-0.0944418	0.0187626	4.81882e-07	270054
			NA				No associated markers						NA			NA
	3:76594663_rs17738481_A	0.0531846	0.00188458	0.00528591	0.721444	U	Haplogroup	0.14259	1	-0.000736357	0.0046503	0.874184	0.0705327	0.0140817	5.48015e-07	270054
			NA				No associated markers						NA			NA
	9:122485192_rs181210427_G	0.0188315	-0.00248626	0.00860044	0.772516	T	Haplogroup	0.101913	1	-0.00803195	0.00518798	0.121579	0.154108	0.0268106	9.03794e-09	270054
			-0.00274512	0.00863722	0.750618		MT:1888_A	0.0998	1	-0.00682592	0.00519696	0.189033	0.15707	0.0269184	5.3834e-09	267993
			-0.00224979	0.00861782	0.794045		MT:4917_G	0.1006	0.9991	-0.0078706	0.0051655	0.127588	0.150173	0.0266658	1.78623e-08	269502
			-0.00238301	0.00861306	0.782031		MT:8697_A	0.1002	1	-0.00749522	0.00517486	0.14751	0.152859	0.0267776	1.14111e-08	269502
			-0.00253955	0.00864538	0.768952		MT:10463_C	0.1063	1	-0.00898708	0.0050452	0.0748627	0.143793	0.0260592	3.43339e-08	269442
			-0.00212346	0.00863701	0.805794		MT:13368_A	0.101	1	-0.00726708	0.0051717	0.159974	0.150002	0.0267112	1.95979e-08	268142
			-0.002109	0.00861912	0.806698		MT:14905_A	0.1009	0.9999	-0.00693994	0.00516038	0.178674	0.148313	0.0266348	2.57394e-08	269477
			-0.00245744	0.00861154	0.775364		MT:15607_G	0.0996	1	-0.00800438	0.00518868	0.122914	0.154073	0.0268142	9.15122e-09	269501
			-0.00219737	0.00862556	0.798915		MT:15928_A	0.1013	1	-0.00797392	0.0051572	0.122064	0.150181	0.0266778	1.80979e-08	268984
