# Supplementary material for: The contributions of mitochondrial and nuclear mitochondrial genetic variation to neuroticism
Source: Nat Commun. 2023 May 30;14:3146. doi: 10.1038/s41467-023-38480-y (PMC10229642; doi:10.1038/s41467-023-38480-y)
Supplement: Supplementary file 20 — Supplementary Data 18 [file 41467_2023_38480_MOESM20_ESM.xlsx]

## Sheet: Sheet1
Supplementary Data 18. Candidate SNPs in LD (r2 > 0.6) with lead SNP (two of the five pre-selected markers from Supplementary Table 16) detected by FUMA based on LD information in 1000G EUR. gwasP: original GWAS p values (two-sided t-test from PLINK). CADD: CADD score which is computed based on 63 annotations. The higher the score, the more deleterious the SNP is. RDB: RegulomeDB score which is a…
Trait	rsID	chr	pos	non_effect_allele	effect_allele	MAF	gwasP	r2	IndSigSNP	nearestGene	distance to nearest gene	function	CADD	RDB	minChrState	commonChrState
General Factor of Neuroticism	rs72771973	9	138886227	T	C	0.1133	2.7491e-07	0.687937	rs72771986	NACC2	12155	intergenic	2.391	2b	2	15
General Factor of Neuroticism	rs72771977	9	138887253	T	C	0.1133	2.51924e-07	0.687937	rs72771986	NACC2	11129	intergenic	0.192	3a	5	15
General Factor of Neuroticism	rs61698416	9	138887824	T	G	0.1153	1.87563e-07	0.702948	rs72771986	NACC2	10558	intergenic	1.472	5	5	15
General Factor of Neuroticism	rs55987927	9	138888418	T	C	0.1153	2.50904e-07	0.702948	rs72771986	NACC2	9964	intergenic	0.369	5	5	15
General Factor of Neuroticism	9:138888571_CT_C	9	138888571	C	CT	0.1153	2.12963e-07	0.702948	rs72771986	NACC2	9811	intergenic	4.465	NA	5	15
General Factor of Neuroticism	rs56288339	9	138888678	A	G	0.1143	2.00033e-06	0.709875	rs72771986	NACC2	9704	intergenic	0.041	5	5	15
General Factor of Neuroticism	rs55746420	9	138888680	G	A	0.1143	1.96222e-06	0.709875	rs72771986	NACC2	9702	intergenic	6.296	5	5	15
General Factor of Neuroticism	rs7848977	9	138888692	C	T	0.1143	6.5067e-06	0.709875	rs72771986	NACC2	9690	intergenic	1.263	5	5	15
General Factor of Neuroticism	rs7875129	9	138888719	T	A	0.1143	1.13293e-07	0.709875	rs72771986	NACC2	9663	intergenic	5.663	5	5	15
General Factor of Neuroticism	rs58316141	9	138888721	C	T	0.1143	1.01185e-07	0.709875	rs72771986	NACC2	9661	intergenic	2.915	5	5	15
General Factor of Neuroticism	rs56298584	9	138893404	T	C	0.1252	2.03634e-07	0.821533	rs72771986	NACC2	4978	intergenic	2.867	3a	2	15
General Factor of Neuroticism	rs72771986	9	138895779	T	G	0.1441	2.27987e-09	1	rs72771986	NACC2	2603	intergenic	2.777	4	2	7
General Factor of Neuroticism	rs10776867	9	138899630	A	G	0.1759	5.33842e-06	0.762534	rs72771986	NACC2	0	UTR3	3.015	2b	2	5
General Factor of Neuroticism	rs79653069	9	138901990	T	C	0.1272	6.85547e-09	0.788478	rs72771986	NACC2	0	UTR3	2.126	5	4	5
General Factor of Neuroticism	rs9753	9	138903635	A	G	0.1223	6.80188e-08	0.736051	rs72771986	NACC2	0	exonic	0.577	NA	1	7
Anxiety/Tension	rs181210427	9	122485192	G	T	0.01392	3.31304e-09	1	rs181210427	RP11-295D22.1	198788	intergenic	6.315	6	7	15
