# Supplementary material for: The contributions of mitochondrial and nuclear mitochondrial genetic variation to neuroticism
Source: Nat Commun. 2023 May 30;14:3146. doi: 10.1038/s41467-023-38480-y (PMC10229642; doi:10.1038/s41467-023-38480-y)
Supplement: Supplementary file 21 — Supplementary Data 19 [file 41467_2023_38480_MOESM21_ESM.xlsx]

## Sheet: Sheet1
Supplementary Data 19. Genes mapped to each locus by FUMA. Genes were mapped to each locus by positional mapping, eQTL mapping, and chromatin interaction strategies. HUGO: HUGO (HGNC) gene symbol. pLI: probability of loss of function mutation intolerance (higher scores indicate higher probability); ncRVIS: Non-coding residual variation intolerance score. The higher the score is, the more intolera…
Trait	ensg	symbol	chr	start	end	strand	type	entrezID	HUGO	pLI	ncRVIS	posMapSNPs	posMapMaxCADD	eqtlMapSNPs	eqtlMapminP	eqtlMapminQ	eqtlMapts	eqtlDirection	ciMapts	minGwasP	IndSigSNPs	gene-basedP
General Neuroticism	ENSG00000169925	BRD3	9	136895427	136933657	-1	protein_coding	8019	BRD3	0.766979	1.79826	0	0	0	NA	NA	NA	NA	Fetal_Cortex	2.27987e-09	rs72771986	0.00015933
General Neuroticism	ENSG00000225361	PPP1R26-AS1	9	138354573	138372623	-1	antisense	100506599	PPP1R26-AS1	NA	NA	0	0	3	5.23914e-06	0.0407472	GTEx/v8/Liver	NA	NA	1.87563e-07	rs72771986	NA
General Neuroticism	ENSG00000160349	LCN1	9	138413284	138418378	1	protein_coding	3933	LCN1	1.90926e-07	NA	0	0	0	NA	NA	NA	NA	Promoter_anchored_loops	1.01185e-07	rs72771986	0.22802
General Neuroticism	ENSG00000224045	RP11-98L5.4	9	138479848	138483821	1	pseudogene	NA	NA	NA	NA	0	0	0	NA	NA	NA	NA	Promoter_anchored_loops	1.01185e-07	rs72771986	NA
General Neuroticism	ENSG00000148411	NACC2	9	138898383	138987131	-1	protein_coding	138151	NACC2	0.134607	1.64858	12	6.296	2	1.01655e-05	1.41612e-10	GTEx/v8/Muscle_Skeletal	NA	Adult_Cortex	2.27987e-09	rs72771986	0.035515
General Neuroticism	ENSG00000260193	RP11-83N9.5	9	138999654	139001270	-1	lincRNA	NA	NA	NA	NA	0	0	0	NA	NA	NA	NA	Promoter_anchored_loops:Adult_Cortex:Fetal_Cortex	2.27987e-09	rs72771986	NA
General Neuroticism	ENSG00000238227	C9orf69	9	139006427	139010731	-1	protein_coding	90120	C9orf69	0.496755	0.401307	0	0	0	NA	NA	NA	NA	Promoter_anchored_loops:Adult_Cortex:Fetal_Cortex	2.27987e-09	rs72771986	NA
General Neuroticism	ENSG00000165661	QSOX2	9	139098179	139137687	-1	protein_coding	169714	QSOX2	0.00783061	0.707118	0	0	0	NA	NA	NA	NA	Adult_Cortex:Fetal_Cortex	2.27987e-09	rs72771986	0.16666
General Neuroticism	ENSG00000165716	FAM69B	9	139607022	139618502	1	protein_coding	138311	FAM69B	0.00357716	NA	0	0	0	NA	NA	NA	NA	Adult_Cortex	2.27987e-09	rs72771986	NA
General Neuroticism	ENSG00000127191	TRAF2	9	139776364	139821059	1	protein_coding	7186	TRAF2	0.996481	-0.169124	0	0	0	NA	NA	NA	NA	Promoter_anchored_loops	1.01185e-07	rs72771986	0.89478
General Neuroticism	ENSG00000266507	MIR4479	9	139781185	139781255	1	miRNA	100616480	MIR4479	NA	NA	0	0	0	NA	NA	NA	NA	Promoter_anchored_loops	1.01185e-07	rs72771986	NA
Anxiety/Tension	ENSG00000148219	ASTN2	9	119187504	120177348	-1	protein_coding	23245	ASTN2	0.989172	NA	0	0	0	NA	NA	NA	NA	Left_Ventricle:Liver:IMR90:Mesenchymal_Stem_Cell	3.31304e-09	rs181210427	0.96429
Anxiety/Tension	ENSG00000265662	AL354981.1	9	119861286	119861385	1	miRNA	NA	NA	NA	NA	0	0	0	NA	NA	NA	NA	IMR90:Mesenchymal_Stem_Cell	3.31304e-09	rs181210427	NA
Anxiety/Tension	ENSG00000230734	RPL10P3	9	119942907	119943374	-1	pseudogene	619445	RPL10P3	NA	NA	0	0	0	NA	NA	NA	NA	IMR90	3.31304e-09	rs181210427	NA
Anxiety/Tension	ENSG00000207268	SNORA70C	9	119943345	119943479	-1	snoRNA	100124538	SNORA70C	NA	NA	0	0	0	NA	NA	NA	NA	IMR90	3.31304e-09	rs181210427	NA
Anxiety/Tension	ENSG00000201140	RN7SKP128	9	119959397	119959699	1	misc_RNA	106479151	RN7SKP128	NA	NA	0	0	0	NA	NA	NA	NA	IMR90	3.31304e-09	rs181210427	NA
Anxiety/Tension	ENSG00000222413	RN7SKP125	9	120039264	120039565	1	misc_RNA	106479150	RN7SKP125	NA	NA	0	0	0	NA	NA	NA	NA	IMR90:Mesenchymal_Stem_Cell	3.31304e-09	rs181210427	NA
Anxiety/Tension	ENSG00000233516	RP11-388N2.1	9	120224572	120228538	-1	lincRNA	NA	NA	NA	NA	0	0	0	NA	NA	NA	NA	IMR90:Mesenchymal_Stem_Cell:Mesendoderm:Trophoblast-like_Cell	3.31304e-09	rs181210427	NA
Anxiety/Tension	ENSG00000233569	RP11-500B12.1	9	120410884	120419305	1	lincRNA	101928797	LOC101928797	NA	NA	0	0	0	NA	NA	NA	NA	IMR90:Mesenchymal_Stem_Cell:Trophoblast-like_Cell	3.31304e-09	rs181210427	NA
Anxiety/Tension	ENSG00000235133	RPL35AP22	9	120447532	120447866	-1	pseudogene	100271507	RPL35AP22	NA	NA	0	0	0	NA	NA	NA	NA	IMR90:Mesenchymal_Stem_Cell:Mesendoderm:Trophoblast-like_Cell:hESC	3.31304e-09	rs181210427	NA
Anxiety/Tension	ENSG00000136869	TLR4	9	120466610	120479149	1	protein_coding	7099	TLR4	4.18065e-06	-0.800744	0	0	0	NA	NA	NA	NA	IMR90:Mesenchymal_Stem_Cell:Mesendoderm:Trophoblast-like_Cell:hESC	3.31304e-09	rs181210427	0.77798
Anxiety/Tension	ENSG00000201444	RNU6-1082P	9	120470274	120470380	-1	snRNA	106480041	RNU6-1082P	NA	NA	0	0	0	NA	NA	NA	NA	IMR90:Mesenchymal_Stem_Cell:Mesendoderm:Trophoblast-like_Cell:hESC	3.31304e-09	rs181210427	NA
Anxiety/Tension	ENSG00000228512	RP11-281A20.2	9	120545726	120630349	1	lincRNA	NA	NA	NA	NA	0	0	0	NA	NA	NA	NA	IMR90:Mesenchymal_Stem_Cell:hESC	3.31304e-09	rs181210427	NA
Anxiety/Tension	ENSG00000231901	RP11-281A20.1	9	120602600	120659534	-1	lincRNA	NA	NA	NA	NA	0	0	0	NA	NA	NA	NA	IMR90:Mesenchymal_Stem_Cell	3.31304e-09	rs181210427	NA
Anxiety/Tension	ENSG00000234782	TPT1P9	9	120845142	120845660	-1	pseudogene	389787	TPT1P9	NA	NA	0	0	0	NA	NA	NA	NA	Mesenchymal_Stem_Cell	3.31304e-09	rs181210427	NA
Anxiety/Tension	ENSG00000225050	RP11-349E4.1	9	121450030	121468238	-1	lincRNA	NA	NA	NA	NA	0	0	0	NA	NA	NA	NA	IMR90:Mesenchymal_Stem_Cell:Mesendoderm:hESC	3.31304e-09	rs181210427	NA
Anxiety/Tension	ENSG00000235201	RP11-127L21.1	9	121502841	121507590	1	lincRNA	NA	NA	NA	NA	0	0	0	NA	NA	NA	NA	IMR90:Mesenchymal_Stem_Cell:Mesendoderm	3.31304e-09	rs181210427	NA
Anxiety/Tension	ENSG00000231166	TUBB4BP6	9	121526145	121526623	1	pseudogene	100996306	TUBB4BP6	NA	NA	0	0	0	NA	NA	NA	NA	IMR90:Mesenchymal_Stem_Cell:Mesendoderm:hESC	3.31304e-09	rs181210427	NA
Anxiety/Tension	ENSG00000260970	RP11-295D22.1	9	122257653	122286403	1	protein_coding	NA	NA	NA	NA	0	0	0	NA	NA	NA	NA	Mesendoderm:hESC	3.31304e-09	rs181210427	NA
Anxiety/Tension	ENSG00000261432	RP11-360A18.2	9	122697331	122700110	1	lincRNA	106146149	LINC01613	NA	NA	0	0	0	NA	NA	NA	NA	Aorta:Left_Ventricle:Liver:IMR90:Mesenchymal_Stem_Cell:Mesendoderm:Neural_Progenitor_Cell:Trophoblast-like_Cell:hESC	3.31304e-09	rs181210427	NA
Anxiety/Tension	ENSG00000225960	RP11-360A18.1	9	122735372	122736600	1	lincRNA	NA	NA	NA	NA	0	0	0	NA	NA	NA	NA	Mesendoderm:hESC	3.31304e-09	rs181210427	NA
Anxiety/Tension	ENSG00000207814	MIR147A	9	123007257	123007328	-1	miRNA	406939	MIR147A	NA	NA	0	0	0	NA	NA	NA	NA	IMR90:Mesenchymal_Stem_Cell:Mesendoderm	3.31304e-09	rs181210427	NA
Anxiety/Tension	ENSG00000239590	OR1J4	9	125281420	125282361	1	protein_coding	26219	OR1J4	0.240446	-0.11002	0	0	0	NA	NA	NA	NA	Mesenchymal_Stem_Cell	3.31304e-09	rs181210427	0.84281
Anxiety/Tension	ENSG00000171505	OR1N1	9	125288637	125289572	-1	protein_coding	138883	OR1N1	0.00294378	0.339153	0	0	0	NA	NA	NA	NA	Mesenchymal_Stem_Cell	3.31304e-09	rs181210427	0.74118
Anxiety/Tension	ENSG00000171501	OR1N2	9	125315391	125316493	1	protein_coding	138882	OR1N2	0.00140501	1.14821	0	0	0	NA	NA	NA	NA	Mesenchymal_Stem_Cell	3.31304e-09	rs181210427	0.63839
Anxiety/Tension	ENSG00000171496	OR1L8	9	125329778	125330838	-1	protein_coding	138881	OR1L8	0.325913	0.896224	0	0	0	NA	NA	NA	NA	Mesenchymal_Stem_Cell	3.31304e-09	rs181210427	0.65227
Anxiety/Tension	ENSG00000228914	OR1H1P	9	125370315	125371079	1	pseudogene	26742	OR1H1P	NA	NA	0	0	0	NA	NA	NA	NA	Mesenchymal_Stem_Cell	3.31304e-09	rs181210427	NA
Anxiety/Tension	ENSG00000234156	RP11-64P14.7	9	125372194	125401964	1	antisense	NA	NA	NA	NA	0	0	0	NA	NA	NA	NA	Mesenchymal_Stem_Cell	3.31304e-09	rs181210427	NA
Anxiety/Tension	ENSG00000165202	OR1Q1	9	125376948	125378026	1	protein_coding	158131	OR1Q1	0.000120115	0.696008	0	0	0	NA	NA	NA	NA	Mesenchymal_Stem_Cell	3.31304e-09	rs181210427	0.91917
Anxiety/Tension	ENSG00000171484	OR1B1	9	125390858	125391852	-1	protein_coding	347169	OR1B1	0.000898341	0.716731	0	0	0	NA	NA	NA	NA	Mesenchymal_Stem_Cell	3.31304e-09	rs181210427	0.59516
Anxiety/Tension	ENSG00000173679	OR1L1	9	125423845	125424927	1	protein_coding	26737	OR1L1	0.000185743	-0.0966342	0	0	0	NA	NA	NA	NA	Mesenchymal_Stem_Cell	3.31304e-09	rs181210427	0.31361
Anxiety/Tension	ENSG00000171481	OR1L3	9	125437315	125438432	1	protein_coding	26735	OR1L3	0.000337194	0.439757	0	0	0	NA	NA	NA	NA	Mesenchymal_Stem_Cell	3.31304e-09	rs181210427	0.50954
Anxiety/Tension	ENSG00000136939	OR1L4	9	125486269	125487204	1	protein_coding	254973	OR1L4	0.0431651	0.115407	0	0	0	NA	NA	NA	NA	Mesenchymal_Stem_Cell	3.31304e-09	rs181210427	0.050558
Anxiety/Tension	ENSG00000171459	OR1L6	9	125512019	125513062	1	protein_coding	392390	OR1L6	0.0106957	0.0388411	0	0	0	NA	NA	NA	NA	Mesenchymal_Stem_Cell	3.31304e-09	rs181210427	0.54877
