# Supplementary material for: The contributions of mitochondrial and nuclear mitochondrial genetic variation to neuroticism
Source: Nat Commun. 2023 May 30;14:3146. doi: 10.1038/s41467-023-38480-y (PMC10229642; doi:10.1038/s41467-023-38480-y)
Supplement: Supplementary file 22 — Supplementary Data 20 [file 41467_2023_38480_MOESM22_ESM.xlsx]

## Sheet: Sheet1
Supplementary Data 20. eQTLs detected by FUMA. eQTLs correspond to the eQTL genes mapped to our loci through eQTL mapping strategy in Supplementary Data 19. P: P-value of eQTLs in GTEx.
Trait	uniqID	db	tissue	gene	testedAllele	P	signed_stats	FDR	RiskIncAllele	alignedDirection	chr	position	symbol
General Neuroticism	9:138887253:C:T	GTEx/v8	Liver	ENSG00000225361	T	5.23914e-06	-0.422023	0.0407472	NA	NA	9	138887253	PPP1R26-AS1
General Neuroticism	9:138887824:G:T	GTEx/v8	Liver	ENSG00000225361	T	5.23914e-06	-0.422023	0.0407472	NA	NA	9	138887824	PPP1R26-AS1
General Neuroticism	9:138888418:C:T	GTEx/v8	Liver	ENSG00000225361	T	8.21866e-06	-0.417007	0.0407472	NA	NA	9	138888418	PPP1R26-AS1
General Neuroticism	9:138901990:C:T	GTEx/v8	Muscle_Skeletal	ENSG00000148411	T	1.01655e-05	0.153496	1.41612e-10	NA	NA	9	138901990	NACC2
General Neuroticism	9:138903635:A:G	GTEx/v8	Muscle_Skeletal	ENSG00000148411	A	1.77952e-05	0.154308	1.41612e-10	NA	NA	9	138903635	NACC2
