# Supplementary material for: The contributions of mitochondrial and nuclear mitochondrial genetic variation to neuroticism
Source: Nat Commun. 2023 May 30;14:3146. doi: 10.1038/s41467-023-38480-y (PMC10229642; doi:10.1038/s41467-023-38480-y)
Supplement: Supplementary file 23 — Supplementary Data 21 [file 41467_2023_38480_MOESM23_ESM.xlsx]

## Sheet: Sheet1
Supplementary Data 21. Chromatin interaction detected by FUMA Chromatin interaction regions correspond to the genes mapped through chromatin interaction strategy in Supplementary data 19. intra/inter: Intra- or Inter-chromosomal interaction. SNPs: rsID of candidate SNPs which are overlapping with the region 1. genes: ENSG ID of genes whose promoter regions are overlapped with region 2.
Trait	Region1	Region2	FDR	Type	DB	Tissue/Cell	Inter/Intra	SNPs	Genes ID	Gene name
General Factor of Neuroticism	9:138880000-138890000	9:139770000-139780000	0	HiC	PsychENCODE	Promoter_anchored_loops	intra	rs72771973;rs72771977;rs61698416;rs55987927;9:138888571_CT_C;rs56288339;rs55746420;rs7848977;rs7875129;rs58316141	ENSG00000127191	TRAF2
General Factor of Neuroticism	9:138880000-138890000	9:139770000-139780000	0	HiC	PsychENCODE	Promoter_anchored_loops	intra	rs72771973;rs72771977;rs61698416;rs55987927;9:138888571_CT_C;rs56288339;rs55746420;rs7848977;rs7875129;rs58316141	ENSG00000127191	TRAF2
General Factor of Neuroticism	9:138890000-138900000	9:138980000-138990000	2.72961e-32	HiC	Giusti-Rodriguez_et_al_2019	Adult_Cortex	intra	rs56298584;rs72771986;rs10776867	ENSG00000148411	NACC2
General Factor of Neuroticism	9:138900000-138910000	9:138980000-138990000	1.68014e-27	HiC	Giusti-Rodriguez_et_al_2019	Adult_Cortex	intra	rs79653069;rs9753	ENSG00000148411	NACC2
General Factor of Neuroticism	9:138880000-138890000	9:138410000-138420000	0	HiC	PsychENCODE	Promoter_anchored_loops	intra	rs72771973;rs72771977;rs61698416;rs55987927;9:138888571_CT_C;rs56288339;rs55746420;rs7848977;rs7875129;rs58316141	ENSG00000160349	LCN1
General Factor of Neuroticism	9:138890000-138900000	9:139130000-139140000	4.56036e-26	HiC	Giusti-Rodriguez_et_al_2019	Adult_Cortex	intra	rs56298584;rs72771986;rs10776867	ENSG00000165661	QSOX2
General Factor of Neuroticism	9:138890000-138900000	9:139130000-139140000	2.18026e-40	HiC	Giusti-Rodriguez_et_al_2019	Fetal_Cortex	intra	rs56298584;rs72771986;rs10776867	ENSG00000165661	QSOX2
General Factor of Neuroticism	9:138890000-138900000	9:139600000-139610000	1.48387e-21	HiC	Giusti-Rodriguez_et_al_2019	Adult_Cortex	intra	rs56298584;rs72771986;rs10776867	ENSG00000165716	DIPK1B
General Factor of Neuroticism	9:138890000-138900000	9:136930000-136940000	9.41505e-12	HiC	Giusti-Rodriguez_et_al_2019	Fetal_Cortex	intra	rs56298584;rs72771986;rs10776867	ENSG00000169925	BRD3
General Factor of Neuroticism	9:138880000-138890000	9:138480000-138490000	0	HiC	PsychENCODE	Promoter_anchored_loops	intra	rs72771973;rs72771977;rs61698416;rs55987927;9:138888571_CT_C;rs56288339;rs55746420;rs7848977;rs7875129;rs58316141	ENSG00000224045	PAEPP1
General Factor of Neuroticism	9:138880000-138890000	9:139010000-139020000	0	HiC	PsychENCODE	Promoter_anchored_loops	intra	rs72771973;rs72771977;rs61698416;rs55987927;9:138888571_CT_C;rs56288339;rs55746420;rs7848977;rs7875129;rs58316141	ENSG00000238227	TMEM259
General Factor of Neuroticism	9:138890000-138900000	9:139010000-139020000	5.1295e-14	HiC	Giusti-Rodriguez_et_al_2019	Adult_Cortex	intra	rs56298584;rs72771986;rs10776867	ENSG00000238227	TMEM259
General Factor of Neuroticism	9:138890000-138900000	9:139010000-139020000	3.99457e-16	HiC	Giusti-Rodriguez_et_al_2019	Fetal_Cortex	intra	rs56298584;rs72771986;rs10776867	ENSG00000238227	TMEM259
General Factor of Neuroticism	9:138880000-138890000	9:139000000-139010000	0	HiC	PsychENCODE	Promoter_anchored_loops	intra	rs72771973;rs72771977;rs61698416;rs55987927;9:138888571_CT_C;rs56288339;rs55746420;rs7848977;rs7875129;rs58316141	ENSG00000260193	LINC02846
General Factor of Neuroticism	9:138880000-138890000	9:139000000-139010000	0	HiC	PsychENCODE	Promoter_anchored_loops	intra	rs72771973;rs72771977;rs61698416;rs55987927;9:138888571_CT_C;rs56288339;rs55746420;rs7848977;rs7875129;rs58316141	ENSG00000260193	LINC02846
General Factor of Neuroticism	9:138890000-138900000	9:139000000-139010000	4.72243e-49	HiC	Giusti-Rodriguez_et_al_2019	Adult_Cortex	intra	rs56298584;rs72771986;rs10776867	ENSG00000260193	LINC02846
General Factor of Neuroticism	9:138900000-138910000	9:139000000-139010000	6.37076e-21	HiC	Giusti-Rodriguez_et_al_2019	Adult_Cortex	intra	rs79653069;rs9753	ENSG00000260193	LINC02846
General Factor of Neuroticism	9:138890000-138900000	9:139000000-139010000	6.45149e-58	HiC	Giusti-Rodriguez_et_al_2019	Fetal_Cortex	intra	rs56298584;rs72771986;rs10776867	ENSG00000260193	LINC02846
General Factor of Neuroticism	9:138880000-138890000	9:139780000-139790000	0	HiC	PsychENCODE	Promoter_anchored_loops	intra	rs72771973;rs72771977;rs61698416;rs55987927;9:138888571_CT_C;rs56288339;rs55746420;rs7848977;rs7875129;rs58316141	ENSG00000266507	MIR4479
General Factor of Neuroticism	9:138880000-138890000	9:139780000-139790000	0	HiC	PsychENCODE	Promoter_anchored_loops	intra	rs72771973;rs72771977;rs61698416;rs55987927;9:138888571_CT_C;rs56288339;rs55746420;rs7848977;rs7875129;rs58316141	ENSG00000266507	MIR4479
Anxiety/Tension	9:122480001-122520000	9:125480001-125520000	4.32312e-07	HiC	GSE87112	Mesenchymal_Stem_Cell	intra	rs181210427	ENSG00000136939:ENSG00000171459	OR1L4:OR1L6
Anxiety/Tension	9:122480001-122520000	9:120160001-120200000	3.63831e-13	HiC	GSE87112	Left_Ventricle	intra	rs181210427	ENSG00000148219	ASTN2
Anxiety/Tension	9:122480001-122520000	9:120160001-120200000	1.86649e-08	HiC	GSE87112	Liver	intra	rs181210427	ENSG00000148219	ASTN2
Anxiety/Tension	9:122480001-122520000	9:120160001-120200000	2.07029e-11	HiC	GSE87112	IMR90	intra	rs181210427	ENSG00000148219	ASTN2
Anxiety/Tension	9:122480001-122520000	9:120160001-120200000	3.47769e-21	HiC	GSE87112	Mesenchymal_Stem_Cell	intra	rs181210427	ENSG00000148219	ASTN2
Anxiety/Tension	9:122480001-122520000	9:125320001-125360000	2.90651e-08	HiC	GSE87112	Mesenchymal_Stem_Cell	intra	rs181210427	ENSG00000171496	OR1L8
Anxiety/Tension	9:122480001-122520000	9:125400001-125440000	8.35485e-11	HiC	GSE87112	Mesenchymal_Stem_Cell	intra	rs181210427	ENSG00000173679:ENSG00000171481	OR1L1:OR1L3
Anxiety/Tension	9:122480001-122520000	9:123000001-123040000	6.13122e-08	HiC	GSE87112	IMR90	intra	rs181210427	ENSG00000207814	MIR147A
Anxiety/Tension	9:122480001-122520000	9:123000001-123040000	2.37476e-15	HiC	GSE87112	Mesenchymal_Stem_Cell	intra	rs181210427	ENSG00000207814	MIR147A
Anxiety/Tension	9:122480001-122520000	9:123000001-123040000	6.16976e-19	HiC	GSE87112	Mesendoderm	intra	rs181210427	ENSG00000207814	MIR147A
Anxiety/Tension	9:122480001-122520000	9:120000001-120040000	4.76089e-09	HiC	GSE87112	IMR90	intra	rs181210427	ENSG00000222413	RN7SKP125
Anxiety/Tension	9:122480001-122520000	9:120000001-120040000	4.71883e-17	HiC	GSE87112	Mesenchymal_Stem_Cell	intra	rs181210427	ENSG00000222413	RN7SKP125
Anxiety/Tension	9:122480001-122520000	9:121440001-121480000	3.10774e-14	HiC	GSE87112	IMR90	intra	rs181210427	ENSG00000225050	AL355592.1
Anxiety/Tension	9:122480001-122520000	9:121440001-121480000	1.84131e-21	HiC	GSE87112	Mesenchymal_Stem_Cell	intra	rs181210427	ENSG00000225050	AL355592.1
Anxiety/Tension	9:122480001-122520000	9:121440001-121480000	3.13796e-09	HiC	GSE87112	Mesendoderm	intra	rs181210427	ENSG00000225050	AL355592.1
Anxiety/Tension	9:122480001-122520000	9:121440001-121480000	6.97763e-07	HiC	GSE87112	hESC	intra	rs181210427	ENSG00000225050	AL355592.1
Anxiety/Tension	9:122480001-122520000	9:122720001-122760000	2.10003e-15	HiC	GSE87112	Mesendoderm	intra	rs181210427	ENSG00000225960	AL441989.1
Anxiety/Tension	9:122480001-122520000	9:122720001-122760000	3.5104e-08	HiC	GSE87112	hESC	intra	rs181210427	ENSG00000225960	AL441989.1
Anxiety/Tension	9:122480001-122520000	9:120520001-120560000	1.2108e-08	HiC	GSE87112	IMR90	intra	rs181210427	ENSG00000228512	RP11-281A20.2
Anxiety/Tension	9:122480001-122520000	9:120520001-120560000	4.67709e-13	HiC	GSE87112	Mesenchymal_Stem_Cell	intra	rs181210427	ENSG00000228512	RP11-281A20.2
Anxiety/Tension	9:122480001-122520000	9:120520001-120560000	1.08764e-10	HiC	GSE87112	hESC	intra	rs181210427	ENSG00000228512	RP11-281A20.2
Anxiety/Tension	9:122480001-122520000	9:125360001-125400000	1.66958e-09	HiC	GSE87112	Mesenchymal_Stem_Cell	intra	rs181210427	ENSG00000228914:ENSG00000234156:ENSG00000165202:ENSG00000171484	OR1H1P:AL359636.2:OR1Q1:OR1B1
Anxiety/Tension	9:122480001-122520000	9:119920001-119960000	4.64249e-10	HiC	GSE87112	IMR90	intra	rs181210427	ENSG00000230734:ENSG00000207268:ENSG00000201140	RPL10P3:SNORA70C:RN7SKP128
Anxiety/Tension	9:122480001-122520000	9:121520001-121560000	2.91435e-22	HiC	GSE87112	IMR90	intra	rs181210427	ENSG00000231166	TUBB4BP6
Anxiety/Tension	9:122480001-122520000	9:121520001-121560000	6.66973e-22	HiC	GSE87112	Mesenchymal_Stem_Cell	intra	rs181210427	ENSG00000231166	TUBB4BP6
Anxiety/Tension	9:122480001-122520000	9:121520001-121560000	7.53505e-13	HiC	GSE87112	Mesendoderm	intra	rs181210427	ENSG00000231166	TUBB4BP6
Anxiety/Tension	9:122480001-122520000	9:121520001-121560000	8.30471e-16	HiC	GSE87112	hESC	intra	rs181210427	ENSG00000231166	TUBB4BP6
Anxiety/Tension	9:122480001-122520000	9:120640001-120680000	3.16716e-07	HiC	GSE87112	IMR90	intra	rs181210427	ENSG00000231901	AL354754.1
Anxiety/Tension	9:122480001-122520000	9:120640001-120680000	9.1225e-09	HiC	GSE87112	Mesenchymal_Stem_Cell	intra	rs181210427	ENSG00000231901	AL354754.1
Anxiety/Tension	9:122480001-122520000	9:120200001-120240000	2.00441e-19	HiC	GSE87112	IMR90	intra	rs181210427	ENSG00000233516	AL445644.1
Anxiety/Tension	9:122480001-122520000	9:120200001-120240000	8.12799e-25	HiC	GSE87112	Mesenchymal_Stem_Cell	intra	rs181210427	ENSG00000233516	AL445644.1
Anxiety/Tension	9:122480001-122520000	9:120200001-120240000	3.19581e-07	HiC	GSE87112	Mesendoderm	intra	rs181210427	ENSG00000233516	AL445644.1
Anxiety/Tension	9:122480001-122520000	9:120200001-120240000	9.91083e-16	HiC	GSE87112	Trophoblast-like_Cell	intra	rs181210427	ENSG00000233516	AL445644.1
Anxiety/Tension	9:122480001-122520000	9:120400001-120440000	2.75718e-11	HiC	GSE87112	IMR90	intra	rs181210427	ENSG00000233569	AL161630.1
Anxiety/Tension	9:122480001-122520000	9:120400001-120440000	5.95041e-18	HiC	GSE87112	Mesenchymal_Stem_Cell	intra	rs181210427	ENSG00000233569	AL161630.1
Anxiety/Tension	9:122480001-122520000	9:120400001-120440000	2.1692e-12	HiC	GSE87112	Trophoblast-like_Cell	intra	rs181210427	ENSG00000233569	AL161630.1
Anxiety/Tension	9:122480001-122520000	9:120840001-120880000	4.51967e-16	HiC	GSE87112	Mesenchymal_Stem_Cell	intra	rs181210427	ENSG00000234782	TPT1P9
Anxiety/Tension	9:122480001-122520000	9:120440001-120480000	7.55715e-20	HiC	GSE87112	IMR90	intra	rs181210427	ENSG00000235133:ENSG00000136869:ENSG00000201444	RPL35AP22:TLR4 :RNU6-1082P
Anxiety/Tension	9:122480001-122520000	9:120440001-120480000	5.54869e-13	HiC	GSE87112	Mesenchymal_Stem_Cell	intra	rs181210427	ENSG00000235133:ENSG00000136869:ENSG00000201444	RPL35AP22:TLR4 :RNU6-1082P
Anxiety/Tension	9:122480001-122520000	9:120440001-120480000	6.34985e-09	HiC	GSE87112	Mesendoderm	intra	rs181210427	ENSG00000235133:ENSG00000136869:ENSG00000201444	RPL35AP22:TLR4 :RNU6-1082P
Anxiety/Tension	9:122480001-122520000	9:120440001-120480000	1.4452e-07	HiC	GSE87112	Trophoblast-like_Cell	intra	rs181210427	ENSG00000235133:ENSG00000136869:ENSG00000201444	RPL35AP22:TLR4 :RNU6-1082P
Anxiety/Tension	9:122480001-122520000	9:120440001-120480000	7.29978e-07	HiC	GSE87112	hESC	intra	rs181210427	ENSG00000235133:ENSG00000136869:ENSG00000201444	RPL35AP22:TLR4 :RNU6-1082P
Anxiety/Tension	9:122480001-122520000	9:121480001-121520000	6.54813e-13	HiC	GSE87112	IMR90	intra	rs181210427	ENSG00000235201	LINC02578
Anxiety/Tension	9:122480001-122520000	9:121480001-121520000	4.04057e-16	HiC	GSE87112	Mesenchymal_Stem_Cell	intra	rs181210427	ENSG00000235201	LINC02578
Anxiety/Tension	9:122480001-122520000	9:121480001-121520000	2.00844e-13	HiC	GSE87112	Mesendoderm	intra	rs181210427	ENSG00000235201	LINC02578
Anxiety/Tension	9:122480001-122520000	9:125280001-125320000	3.79812e-10	HiC	GSE87112	Mesenchymal_Stem_Cell	intra	rs181210427	ENSG00000239590:ENSG00000171505:ENSG00000171501	OR1J4:OR1N1:OR1N2
Anxiety/Tension	9:122480001-122520000	9:122240001-122280000	6.16053e-11	HiC	GSE87112	Mesendoderm	intra	rs181210427	ENSG00000260970	AC006288.1
Anxiety/Tension	9:122480001-122520000	9:122240001-122280000	5.32862e-12	HiC	GSE87112	hESC	intra	rs181210427	ENSG00000260970	AC006288.1
Anxiety/Tension	9:122480001-122520000	9:122680001-122720000	2.73574e-10	HiC	GSE87112	Aorta	intra	rs181210427	ENSG00000261432	LINC01613
Anxiety/Tension	9:122480001-122520000	9:122680001-122720000	6.11388e-09	HiC	GSE87112	Left_Ventricle	intra	rs181210427	ENSG00000261432	LINC01613
Anxiety/Tension	9:122480001-122520000	9:122680001-122720000	9.31698e-20	HiC	GSE87112	Liver	intra	rs181210427	ENSG00000261432	LINC01613
Anxiety/Tension	9:122480001-122520000	9:122680001-122720000	3.5034e-18	HiC	GSE87112	IMR90	intra	rs181210427	ENSG00000261432	LINC01613
Anxiety/Tension	9:122480001-122520000	9:122680001-122720000	2.44917e-40	HiC	GSE87112	Mesenchymal_Stem_Cell	intra	rs181210427	ENSG00000261432	LINC01613
Anxiety/Tension	9:122480001-122520000	9:122680001-122720000	5.34603e-66	HiC	GSE87112	Mesendoderm	intra	rs181210427	ENSG00000261432	LINC01613
Anxiety/Tension	9:122480001-122520000	9:122680001-122720000	9.30276e-09	HiC	GSE87112	Neural_Progenitor_Cell	intra	rs181210427	ENSG00000261432	LINC01613
Anxiety/Tension	9:122480001-122520000	9:122680001-122720000	2.15646e-16	HiC	GSE87112	Trophoblast-like_Cell	intra	rs181210427	ENSG00000261432	LINC01613
Anxiety/Tension	9:122480001-122520000	9:122680001-122720000	9.34012e-68	HiC	GSE87112	hESC	intra	rs181210427	ENSG00000261432	LINC01613
Anxiety/Tension	9:122480001-122520000	9:119840001-119880000	8.74748e-09	HiC	GSE87112	IMR90	intra	rs181210427	ENSG00000265662	AL354981.1
Anxiety/Tension	9:122480001-122520000	9:119840001-119880000	6.43391e-14	HiC	GSE87112	Mesenchymal_Stem_Cell	intra	rs181210427	ENSG00000265662	AL354981.1
