# Supplementary material for: The contributions of mitochondrial and nuclear mitochondrial genetic variation to neuroticism
Source: Nat Commun. 2023 May 30;14:3146. doi: 10.1038/s41467-023-38480-y (PMC10229642; doi:10.1038/s41467-023-38480-y)
Supplement: Supplementary file 24 — Supplementary Data 22 [file 41467_2023_38480_MOESM24_ESM.xlsx]

## Sheet: Sheet1
Supplementary Data 22. The three neuroticism phenotypes extracted from the 12 items from the Revised Eysenck Personality Questionnaire using an oblique bi-factor model. Factor loadings are shown for each of the three neuroticism phenotypes. Bold indicates high factor loadings (> 0.3) for each of the special factors of Anxiety/Tension, and Worry/Vulnerability.
UK Biobank (n = 401,674)
Item	General factor of Neuroticism	Anxiety/Tension	Worry/Vulnerability
Does your mood often go up and down?	0.734	-0.138	-0.043
Are you an irritable person?	0.493	0.022	-0.037
Do you often feel 'fed-up'?	0.708	-0.165	-0.019
Do you ever feel 'just miserable' for no reason?	0.674	-0.161	0.028
Do you often feel lonely?	0.46	-0.025	0.052
Are you a worrier?	0.483	0.158	0.31
Are you often troubled by feelings of guilt?	0.453	-0.013	0.312
Are your feelings easily hurt?	0.457	-0.027	0.403
Do you worry too long after an embarrassing experience?	0.405	0.009	0.567
Would you call yourself tense or 'highly strung'?	0.491	0.35	-0.018
Do you suffer from 'nerves'?	0.454	0.49	-0.031
Would you call yourself a nervous person?	0.472	0.604	0.027
