# Supplementary material for: The contributions of mitochondrial and nuclear mitochondrial genetic variation to neuroticism
Source: Nat Commun. 2023 May 30;14:3146. doi: 10.1038/s41467-023-38480-y (PMC10229642; doi:10.1038/s41467-023-38480-y)
Supplement: Supplementary file 25 — Supplementary Data 23 [file 41467_2023_38480_MOESM25_ESM.xlsx]

## Sheet: Sheet1
Supplementary Data 23. 2,220 MT-nDNA candidate genes and their locations in GRCh37. Candidate genes were sourced from two databases: IMPI and Mitocarta.
Gene_Symbol	Gene_Stable_ID	CHR	Start_BP	End_BP	DataBase
AADAT	ENSG00000109576	4	170981373	171012850	Both
AARD	ENSG00000205002	8	117950438	117956726	IMPI
AARS2	ENSG00000124608	6	44267391	44281063	Both
AASDH	ENSG00000157426	4	57204456	57253666	IMPI
AASS	ENSG00000008311	7	121715701	121784334	Both
ABAT	ENSG00000183044	16	8768422	8878432	Both
ABCA1	ENSG00000165029	9	107543283	107690518	IMPI
ABCA13	ENSG00000179869	7	48211055	48687092	IMPI
ABCA4	ENSG00000198691	1	94458393	94586688	IMPI
ABCA8	ENSG00000141338	17	66863433	66951533	IMPI
ABCA9	ENSG00000154258	17	66970629	67057205	Both
ABCB10	ENSG00000135776	1	229652329	229694442	Both
ABCB6	ENSG00000115657	2	220074490	220083712	Both
ABCB7	ENSG00000131269	X	74273115	74376567	Both
ABCB8	ENSG00000197150	7	150725510	150744869	Both
ABCC12	ENSG00000140798	16	48116884	48189929	IMPI
ABCD1	ENSG00000101986	X	152990323	153010216	Both
ABCD2	ENSG00000173208	12	39943835	40013553	MitoCarta
ABCD3	ENSG00000117528	1	94883933	94984222	Both
ABCE1	ENSG00000164163	4	146019084	146050331	IMPI
ABCF2	ENSG00000033050	7	150904923	150924316	IMPI
ABCG2	ENSG00000118777	4	89011416	89152474	IMPI
ABHD10	ENSG00000144827	3	111697857	111712210	Both
ABHD11	ENSG00000106077	7	73150424	73153197	Both
ABHD16A	ENSG00000204427	6	31654726	31671221	IMPI
ABHD2	ENSG00000140526	15	89630690	89745591	IMPI
ACAA1	ENSG00000060971	3	38144620	38178733	Both
ACAA2	ENSG00000167315	18	47309869	47340330	Both
ACACA	ENSG00000132142	17	35441923	35766909	MitoCarta
ACACB	ENSG00000076555	12	109554400	109706031	Both
ACAD10	ENSG00000111271	12	112123857	112194903	Both
ACAD11	ENSG00000240303	3	132276982	132379567	Both
ACAD8	ENSG00000151498	11	134123389	134135749	Both
ACAD9	ENSG00000177646	3	128598439	128634910	Both
ACADL	ENSG00000115361	2	211052663	211090215	Both
ACADM	ENSG00000117054	1	76190036	76253260	Both
ACADS	ENSG00000122971	12	121163538	121177811	Both
ACADSB	ENSG00000196177	10	124768495	124817827	Both
ACADVL	ENSG00000072778	17	7120444	7128592	Both
ACAT1	ENSG00000075239	11	107992243	108018503	Both
ACBD3	ENSG00000182827	1	226332380	226374431	IMPI
ACCS	ENSG00000110455	11	44087475	44105772	MitoCarta
ACE	ENSG00000159640	17	61554422	61599205	IMPI
ACLY	ENSG00000131473	17	40023161	40086795	Both
ACO2	ENSG00000100412	22	41865129	41924993	Both
ACOT1	ENSG00000184227	14	74003818	74010498	IMPI
ACOT11	ENSG00000162390	1	55007930	55104865	Both
ACOT13	ENSG00000112304	6	24667263	24705293	Both
ACOT2	ENSG00000119673	14	74034324	74042357	Both
ACOT7	ENSG00000097021	1	6324329	6454451	Both
ACOT8	ENSG00000101473	20	44470360	44486045	IMPI
ACOT9	ENSG00000123130	X	23720370	23784592	Both
ACP6	ENSG00000162836	1	147101453	147142618	Both
ACSF2	ENSG00000167107	17	48503519	48552206	Both
ACSF3	ENSG00000176715	16	89154783	89222254	Both
ACSL1	ENSG00000151726	4	185676749	185747972	Both
ACSL3	ENSG00000123983	2	223725652	223809357	IMPI
ACSL4	ENSG00000068366	X	108867473	108976632	IMPI
ACSL5	ENSG00000197142	10	114133776	114188138	IMPI
ACSL6	ENSG00000164398	5	131142683	131347936	Both
ACSM1	ENSG00000166743	16	20634559	20710212	Both
ACSM2A	ENSG00000183747	16	20462783	20498991	Both
ACSM2B	ENSG00000066813	16	20547548	20587749	Both
ACSM3	ENSG00000005187	16	20621565	20808903	Both
ACSM4	ENSG00000215009	12	7456880	7481320	Both
ACSM5	ENSG00000183549	16	20420856	20452658	Both
ACSM6	ENSG00000173124	10	96953957	96988685	IMPI
ACSS1	ENSG00000154930	20	24986868	25039616	Both
ACSS3	ENSG00000111058	12	81331594	81650533	Both
ACTB	ENSG00000075624	7	5566782	5603415	IMPI
ACTG1	ENSG00000184009	17	79476997	79490873	IMPI
ACTN1	ENSG00000072110	14	69340860	69446157	IMPI
ACYP2	ENSG00000170634	2	54197975	54532437	IMPI
ADCK1	ENSG00000063761	14	78266426	78401355	Both
ADCK2	ENSG00000133597	7	140372953	140396061	Both
ADCK3	ENSG00000163050	1	227085237	227175246	Both
ADCK4	ENSG00000123815	19	41197434	41224112	Both
ADCK5	ENSG00000173137	8	145596790	145618457	Both
ADCY10	ENSG00000143199	1	167778625	167883453	Both
ADGB	ENSG00000118492	6	146920101	147136598	IMPI
ADGRF4	ENSG00000153294	6	47653600	47689757	IMPI
ADGRL2	ENSG00000117114	1	81771845	82458120	IMPI
ADH6	ENSG00000172955	4	100123795	100140694	IMPI
ADHFE1	ENSG00000147576	8	67342420	67383836	Both
ADO	ENSG00000181915	10	64564516	64568238	IMPI
ADPRHL2	ENSG00000116863	1	36554476	36559533	IMPI
ADSS	ENSG00000035687	1	244571796	244615436	IMPI
AFG3L2	ENSG00000141385	18	12328943	12377313	Both
AGK	ENSG00000006530	7	141250989	141355044	Both
AGMAT	ENSG00000116771	1	15898848	15911605	Both
AGPAT1	ENSG00000204310	6	32135989	32145873	IMPI
AGPAT4	ENSG00000026652	6	161551011	161695093	Both
AGPAT5	ENSG00000155189	8	6565878	6617184	Both
AGR2	ENSG00000106541	7	16831435	16873057	IMPI
AGXT	ENSG00000172482	2	241807896	241819919	Both
AGXT2	ENSG00000113492	5	34998206	35048198	Both
AHCYL1	ENSG00000168710	1	110527308	110566357	MitoCarta
AIFM1	ENSG00000156709	X	129263337	129299861	Both
AIFM2	ENSG00000042286	10	71857979	71892690	Both
AIFM3	ENSG00000183773	22	21319396	21335649	Both
AIM2	ENSG00000163568	1	159032274	159116886	IMPI
AIMP1	ENSG00000164022	4	107236701	107270383	IMPI
AK2	ENSG00000004455	1	33473585	33546597	Both
AK3	ENSG00000147853	9	4711155	4742043	Both
AK4	ENSG00000162433	1	65613232	65697828	Both
AK5	ENSG00000154027	1	77747736	78025651	IMPI
AKAP1	ENSG00000121057	17	55162453	55198710	Both
AKAP10	ENSG00000108599	17	19807615	19881656	Both
AKR1B1	ENSG00000085662	7	134127102	134144036	IMPI
AKR1B10	ENSG00000198074	7	134212344	134226160	Both
AKR1B15	ENSG00000227471	7	134233888	134264627	IMPI
AKR1C4	ENSG00000198610	10	5237425	5260912	IMPI
AKR7A2	ENSG00000053371	1	19630459	19638640	Both
AKT1	ENSG00000142208	14	105235686	105262088	IMPI
ALAS1	ENSG00000023330	3	52232102	52248343	Both
ALAS2	ENSG00000158578	X	55035488	55057497	Both
ALDH18A1	ENSG00000059573	10	97365696	97416463	Both
ALDH1A3	ENSG00000184254	15	101417919	101456831	IMPI
ALDH1B1	ENSG00000137124	9	38392661	38398658	Both
ALDH1L1	ENSG00000144908	3	125822412	125916837	Both
ALDH1L2	ENSG00000136010	12	105413568	105478355	Both
ALDH2	ENSG00000111275	12	112204691	112247782	Both
ALDH3A1	ENSG00000108602	17	19641297	19652256	IMPI
ALDH3A2	ENSG00000072210	17	19551449	19580911	Both
ALDH4A1	ENSG00000159423	1	19197926	19229275	Both
ALDH5A1	ENSG00000112294	6	24495080	24537435	Both
ALDH6A1	ENSG00000119711	14	74523553	74551196	Both
ALDH7A1	ENSG00000164904	5	125877533	125931110	Both
ALDH9A1	ENSG00000143149	1	165631453	165668100	Both
ALG5	ENSG00000120697	13	37523912	37574398	IMPI
ALKBH1	ENSG00000100601	14	78138747	78174363	Both
ALKBH3	ENSG00000166199	11	43902361	43941816	IMPI
ALKBH7	ENSG00000125652	19	6372444	6375042	Both
AMACR	ENSG00000242110	5	33986283	34008220	Both
AMBRA1	ENSG00000110497	11	46417964	46615675	IMPI
AMPD1	ENSG00000116748	1	115215719	115238239	IMPI
AMPD2	ENSG00000116337	1	110158726	110174673	IMPI
AMPD3	ENSG00000133805	11	10329860	10529126	IMPI
AMT	ENSG00000145020	3	49454211	49460186	Both
ANGEL2	ENSG00000174606	1	213165524	213189168	Both
ANGPTL6	ENSG00000130812	19	10203014	10213472	IMPI
ANKRD33B	ENSG00000164236	5	10564442	10650308	IMPI
ANKRD34C	ENSG00000235711	15	79575146	79590580	IMPI
ANKRD44	ENSG00000065413	2	197831741	198175897	IMPI
ANKRD52	ENSG00000139645	12	56631591	56652175	IMPI
ANKRD61	ENSG00000157999	7	6071007	6076017	IMPI
ANXA1	ENSG00000135046	9	75766673	75785309	IMPI
ANXA10	ENSG00000109511	4	169013666	169108841	IMPI
ANXA2	ENSG00000182718	15	60639333	60695082	IMPI
ANXA6	ENSG00000197043	5	150480273	150537443	IMPI
AP000304.12	ENSG00000249209	21	34956993	35284635	IMPI
AP2B1	ENSG00000006125	17	33905065	34053436	IMPI
AP2M1	ENSG00000161203	3	183892477	183901879	IMPI
AP5M1	ENSG00000053770	14	57735627	57756797	IMPI
APEX1	ENSG00000100823	14	20923350	20925927	Both
APEX2	ENSG00000169188	X	55026790	55035490	IMPI
APOA1BP	ENSG00000163382	1	156561554	156564091	Both
APOO	ENSG00000184831	X	23851470	23926057	Both
APOOL	ENSG00000155008	X	84258832	84343069	Both
APOPT1	ENSG00000256053	14	104029299	104073860	Both
APTX	ENSG00000137074	9	32972604	33025166	IMPI
AQP1	ENSG00000240583	7	30893010	30965131	IMPI
AQP3	ENSG00000165272	9	33441152	33447609	IMPI
AR	ENSG00000169083	X	66764465	66950461	IMPI
AREG	ENSG00000109321	4	75310851	75320726	IMPI
ARF1	ENSG00000143761	1	228270361	228286912	IMPI
ARF4	ENSG00000168374	3	57557090	57583947	IMPI
ARF5	ENSG00000004059	7	127228399	127231759	MitoCarta
ARF6	ENSG00000165527	14	50359810	50361490	IMPI
ARG1	ENSG00000118520	6	131894284	131905472	IMPI
ARG2	ENSG00000081181	14	68086515	68118437	Both
ARGLU1	ENSG00000134884	13	107194021	107220512	IMPI
ARHGAP25	ENSG00000163219	2	68906733	69053965	IMPI
ARHGAP29	ENSG00000137962	1	94614544	94740624	IMPI
ARHGEF11	ENSG00000132694	1	156904632	157015162	IMPI
ARL2	ENSG00000213465	11	64781585	64789656	Both
ARL2BP	ENSG00000102931	16	57279010	57287516	IMPI
ARL6IP5	ENSG00000144746	3	69134095	69155217	IMPI
ARL8A	ENSG00000143862	1	202102532	202113869	IMPI
ARL8B	ENSG00000134108	3	5163905	5222596	IMPI
ARMC1	ENSG00000104442	8	66514694	66546442	IMPI
ARMC10	ENSG00000170632	7	102715328	102740205	Both
ARMCX1	ENSG00000126947	X	100805514	100809683	Both
ARMCX2	ENSG00000184867	X	100910267	100914876	Both
ARMCX3	ENSG00000102401	X	100877787	100882833	Both
ARMCX6	ENSG00000198960	X	100870110	100872991	MitoCarta
ARMS2	ENSG00000254636	10	124214169	124216868	IMPI
ASAH1	ENSG00000104763	8	17913934	17942494	IMPI
ASAH2	ENSG00000188611	10	51942538	52008370	IMPI
ASB8	ENSG00000177981	12	48541571	48574996	IMPI
ASB9	ENSG00000102048	X	15253410	15288589	IMPI
ASIC1	ENSG00000110881	12	50451331	50477394	IMPI
ASPDH	ENSG00000204653	19	51014857	51017947	IMPI
ASS1	ENSG00000130707	9	133320316	133376661	IMPI
ATAD1	ENSG00000138138	10	89511269	89601100	Both
ATAD3A	ENSG00000197785	1	1447531	1470067	Both
ATAD3B	ENSG00000160072	1	1407143	1433228	Both
ATCAY	ENSG00000167654	19	3879862	3928077	IMPI
ATG2A	ENSG00000110046	11	64662007	64684722	IMPI
ATG2B	ENSG00000066739	14	96747595	96830207	IMPI
ATG4D	ENSG00000130734	19	10654571	10664094	IMPI
ATIC	ENSG00000138363	2	216176540	216214487	IMPI
ATP13A1	ENSG00000105726	19	19756007	19774502	IMPI
ATP13A2	ENSG00000159363	1	17312453	17338423	IMPI
ATP23	ENSG00000166896	12	58335324	58351052	MitoCarta
ATP2A2	ENSG00000174437	12	110718561	110788898	IMPI
ATP5A1	ENSG00000152234	18	43664110	43684300	Both
ATP5B	ENSG00000110955	12	57031959	57039798	Both
ATP5C1	ENSG00000165629	10	7830092	7849778	Both
ATP5D	ENSG00000099624	19	1241749	1244824	Both
ATP5E	ENSG00000124172	20	57600522	57607437	Both
ATP5EP2	ENSG00000180389	13	28519343	28519727	IMPI
ATP5F1	ENSG00000116459	1	111991486	112005395	Both
ATP5G1	ENSG00000159199	17	46970127	46973233	Both
ATP5G2	ENSG00000135390	12	54026510	54071192	Both
ATP5G3	ENSG00000154518	2	176040986	176049335	Both
ATP5H	ENSG00000167863	17	73034958	73043080	Both
ATP5I	ENSG00000169020	4	666225	668127	Both
ATP5J	ENSG00000154723	21	27088815	27107984	Both
ATP5J2	ENSG00000241468	7	99046098	99063954	Both
ATP5L	ENSG00000167283	11	118271869	118302211	Both
ATP5L2	ENSG00000249222	22	43035809	43036607	IMPI
ATP5MF-PTCD1	ENSG00000248919	7	99017372	99063820	MitoCarta
ATP5O	ENSG00000241837	21	35275757	35288284	Both
ATP5S	ENSG00000125375	14	50779044	50802276	Both
ATP5SL	ENSG00000105341	19	41937223	41946622	Both
ATP6V1A	ENSG00000114573	3	113465866	113530903	IMPI
ATP6V1B2	ENSG00000147416	8	20054878	20084330	IMPI
ATP7A	ENSG00000165240	X	77166194	77305892	IMPI
ATP7B	ENSG00000123191	13	52506809	52585630	IMPI
ATPAF1	ENSG00000123472	1	47098409	47139539	Both
ATPAF2	ENSG00000171953	17	17880723	17942523	Both
ATPIF1	ENSG00000130770	1	28562620	28573417	Both
ATRN	ENSG00000088812	20	3451687	3631769	IMPI
ATRNL1	ENSG00000107518	10	116853124	117708503	IMPI
ATXN2	ENSG00000204842	12	111890018	112037480	IMPI
AUH	ENSG00000148090	9	93976097	94124195	Both
AURKA	ENSG00000087586	20	54944445	54967393	IMPI
AURKAIP1	ENSG00000175756	1	1309110	1310875	Both
BACH2	ENSG00000112182	6	90636248	91006627	IMPI
BAD	ENSG00000002330	11	64037302	64052176	Both
BAG2	ENSG00000112208	6	57037124	57054631	IMPI
BAG5	ENSG00000166170	14	104022881	104029168	IMPI
BAIAP3	ENSG00000007516	16	1383602	1399439	IMPI
BAK1	ENSG00000030110	6	33540329	33548019	Both
BAX	ENSG00000087088	19	49458072	49465055	Both
BBC3	ENSG00000105327	19	47724081	47736023	Both
BBOX1	ENSG00000129151	11	27062272	27149356	IMPI
BCAP31	ENSG00000185825	X	152965947	152990152	IMPI
BCAT1	ENSG00000060982	12	24964295	25102393	IMPI
BCAT2	ENSG00000105552	19	49298319	49314286	Both
BCKDHA	ENSG00000248098	19	41884215	41930910	Both
BCKDHB	ENSG00000083123	6	80816364	81055987	Both
BCKDK	ENSG00000103507	16	31117428	31124110	Both
BCL2	ENSG00000171791	18	60790579	60987361	Both
BCL2A1	ENSG00000140379	15	80253231	80263788	MitoCarta
BCL2L1	ENSG00000171552	20	30252255	30311792	Both
BCL2L10	ENSG00000137875	15	52401460	52404972	MitoCarta
BCL2L11	ENSG00000153094	2	111876955	111926024	Both
BCL2L13	ENSG00000099968	22	18111621	18213388	Both
BCL2L2	ENSG00000129473	14	23767999	23780968	Both
BCO2	ENSG00000197580	11	112046190	112095422	Both
BCS1L	ENSG00000074582	2	219523487	219528166	Both
BDH1	ENSG00000161267	3	197236654	197300194	Both
BDP1	ENSG00000145734	5	70751442	70863649	IMPI
BID	ENSG00000015475	22	18216906	18257536	Both
BIK	ENSG00000100290	22	43506754	43525718	Both
BLID	ENSG00000259571	11	121986062	121986923	IMPI
BLOC1S1	ENSG00000135441	12	56109820	56113871	Both
BLOC1S2	ENSG00000196072	10	102033713	102046469	IMPI
BMP4	ENSG00000125378	14	54416454	54425479	IMPI
BNIP1	ENSG00000113734	5	172571445	172591390	IMPI
BNIP3	ENSG00000176171	10	133781578	133795435	Both
BNIP3L	ENSG00000104765	8	26240414	26363152	Both
BOK	ENSG00000176720	2	242498136	242513546	Both
BOLA1	ENSG00000178096	1	149859440	149872351	Both
BOLA3	ENSG00000163170	2	74362525	74375121	Both
BPHL	ENSG00000137274	6	3118608	3153812	Both
BPNT1	ENSG00000162813	1	220230824	220263804	IMPI
BRCA1	ENSG00000012048	17	41196312	41277500	IMPI
BRD1	ENSG00000100425	22	50166931	50221160	IMPI
BRI3BP	ENSG00000184992	12	125478246	125515777	IMPI
BRINP3	ENSG00000162670	1	190066792	190446759	IMPI
BSG	ENSG00000172270	19	571297	583493	IMPI
BTBD16	ENSG00000138152	10	124030821	124097677	IMPI
BTG1	ENSG00000133639	12	92536286	92539673	IMPI
BTG3	ENSG00000154640	21	18965971	18985265	IMPI
BZRAP1	ENSG00000005379	17	56378592	56406152	IMPI
C10orf10	ENSG00000165507	10	45466429	45474258	IMPI
C10orf2	ENSG00000107815	10	102747124	102754158	Both
C10orf82	ENSG00000165863	10	118423207	118429775	IMPI
C12orf10	ENSG00000139637	12	53693470	53700961	Both
C12orf65	ENSG00000130921	12	123717463	123742506	Both
C12orf73	ENSG00000204954	12	104343980	104359486	IMPI
C14orf119	ENSG00000179933	14	23563974	23569665	IMPI
C14orf159	ENSG00000133943	14	91526677	91691976	Both
C14orf2	ENSG00000156411	14	104378625	104394606	Both
C15orf48	ENSG00000166920	15	45722727	45740959	Both
C15orf61	ENSG00000189227	15	67813406	67819628	Both
C15orf62	ENSG00000188277	15	41062159	41064643	IMPI
C16orf91	ENSG00000174109	16	1469745	1479345	Both
C17orf62	ENSG00000178927	17	80400465	80408705	IMPI
C17orf89	ENSG00000224877	17	79213039	79215081	Both
C18orf63	ENSG00000206043	18	71983048	72026422	IMPI
C19orf12	ENSG00000131943	19	30191721	30206364	IMPI
C19orf52	ENSG00000142444	19	11039409	11044211	Both
C19orf70	ENSG00000174917	19	5678432	5680907	Both
C1orf112	ENSG00000000460	1	169631245	169823221	IMPI
C1orf115	ENSG00000162817	1	220863187	220872499	IMPI
C1orf177	ENSG00000162398	1	55271736	55307925	IMPI
C1orf53	ENSG00000203724	1	197871777	197876497	IMPI
C1QBP	ENSG00000108561	17	5336097	5352150	Both
C20orf194	ENSG00000088854	20	3229951	3388272	IMPI
C20orf24	ENSG00000101084	20	35234137	35240960	Both
C21orf140	ENSG00000222018	21	35772615	35773370	IMPI
C21orf33	ENSG00000160221	21	45553487	45565605	Both
C22orf29	ENSG00000215012	22	19833661	19842419	Both
C2orf47	ENSG00000162972	2	200820040	200873263	Both
C2orf49	ENSG00000135974	2	105953816	105965668	IMPI
C2orf50	ENSG00000150873	2	11273179	11286916	IMPI
C2orf68	ENSG00000168887	2	85833777	85839189	IMPI
C2orf69	ENSG00000178074	2	200775979	200820658	Both
C3orf20	ENSG00000131379	3	14716606	14814541	IMPI
C3orf33	ENSG00000174928	3	155480401	155524140	Both
C5orf30	ENSG00000181751	5	102594403	102614361	IMPI
C5orf45	ENSG00000161010	5	179261436	179289173	IMPI
C5orf56	ENSG00000197536	5	131746328	131811736	IMPI
C5orf63	ENSG00000164241	5	126378250	126409184	Both
C6orf118	ENSG00000112539	6	165693153	165723096	IMPI
C6orf136	ENSG00000204564	6	30614816	30620987	Both
C6orf203	ENSG00000130349	6	107349407	107372546	Both
C6orf47	ENSG00000204439	6	31626075	31628549	IMPI
C7orf55	ENSG00000164898	7	139024203	139031065	Both
C7orf62	ENSG00000164645	7	88423420	88425035	IMPI
C8orf82	ENSG00000213563	8	145751117	145754516	Both
C9orf89	ENSG00000165233	9	95858500	95875565	IMPI
CA5A	ENSG00000174990	16	87921625	87970135	Both
CA5B	ENSG00000169239	X	15706953	15805747	Both
CABS1	ENSG00000145309	4	71200683	71202833	IMPI
CACNA2D2	ENSG00000007402	3	50400233	50541675	IMPI
CALHM2	ENSG00000138172	10	105206543	105212660	IMPI
CALR	ENSG00000179218	19	13049392	13055303	IMPI
CALU	ENSG00000128595	7	128379346	128411861	IMPI
CANX	ENSG00000127022	5	179105629	179157926	IMPI
CAPN10	ENSG00000142330	2	241526133	241557122	IMPI
CAPRIN2	ENSG00000110888	12	30862486	30907885	IMPI
CARD9	ENSG00000187796	9	139256355	139268133	IMPI
CARKD	ENSG00000213995	13	111267881	111292340	Both
CARS2	ENSG00000134905	13	111293759	111365950	Both
CASD1	ENSG00000127995	7	94138531	94186331	IMPI
CASP2	ENSG00000106144	7	142985308	143004789	IMPI
CASP3	ENSG00000164305	4	185548850	185570663	Both
CASP8	ENSG00000064012	2	202098166	202152434	Both
CASP9	ENSG00000132906	1	15817327	15853029	Both
CASQ1	ENSG00000143318	1	160160285	160171676	IMPI
CAT	ENSG00000121691	11	34460472	34493609	MitoCarta
CATSPER2	ENSG00000166762	15	43920701	43960316	IMPI
CAV1	ENSG00000105974	7	116164839	116201233	IMPI
CBR3	ENSG00000159231	21	37507210	37518864	MitoCarta
CBR4	ENSG00000145439	4	169784921	169931426	Both
CBS	ENSG00000160200	21	44473301	44497053	IMPI
CBWD1	ENSG00000172785	9	121041	188979	IMPI
CBWD2	ENSG00000136682	2	114195268	114253766	IMPI
CBWD3	ENSG00000196873	9	70856397	70914929	IMPI
CBWD5	ENSG00000147996	9	70432004	70497240	IMPI
CCAR2	ENSG00000158941	8	22462145	22479027	IMPI
CCBL1	ENSG00000171097	9	131595221	131644773	IMPI
CCBL2	ENSG00000137944	1	89401456	89458636	Both
CCDC109B	ENSG00000005059	4	110481361	110609874	Both
CCDC120	ENSG00000147144	X	48911101	48927509	IMPI
CCDC127	ENSG00000164366	5	196986	218330	Both
CCDC136	ENSG00000128596	7	128430811	128462186	IMPI
CCDC182	ENSG00000166329	17	55821842	55822673	IMPI
CCDC51	ENSG00000164051	3	48473574	48481866	Both
CCDC54	ENSG00000138483	3	107096188	107097481	IMPI
CCDC58	ENSG00000160124	3	122078438	122102078	Both
CCDC90B	ENSG00000137500	11	82970139	82997450	Both
CCS	ENSG00000173992	11	66360292	66373490	IMPI
CCSER1	ENSG00000184305	4	91048686	92523064	IMPI
CCT6A	ENSG00000146731	7	56119323	56131682	IMPI
CCT7	ENSG00000135624	2	73460548	73480149	IMPI
CD164L2	ENSG00000174950	1	27705666	27709870	IMPI
CD38	ENSG00000004468	4	15779898	15854853	IMPI
CD3EAP	ENSG00000117877	19	45909467	45914024	IMPI
CDC25C	ENSG00000158402	5	137620954	137674044	IMPI
CDC42	ENSG00000070831	1	22379120	22419437	IMPI
CDCA5	ENSG00000146670	11	64833772	64851636	IMPI
CDIPT	ENSG00000103502	16	29869678	29875057	IMPI
CDK1	ENSG00000170312	10	62538089	62554610	IMPI
CDK18	ENSG00000117266	1	205473723	205501921	IMPI
CDK5	ENSG00000164885	7	150750899	150755617	IMPI
CDK5RAP1	ENSG00000101391	20	31946645	31989367	Both
CDK7	ENSG00000134058	5	68530668	68573250	IMPI
CDO1	ENSG00000129596	5	115140430	115152651	IMPI
CDRT4	ENSG00000239704	17	15339332	15406922	IMPI
CDS2	ENSG00000101290	20	5107432	5178533	IMPI
CEACAM19	ENSG00000186567	19	45165545	45187631	IMPI
CEBPZOS	ENSG00000218739	2	37423631	37443336	IMPI
CECR5	ENSG00000069998	22	17618401	17646177	Both
CEND1	ENSG00000184524	11	787104	790123	IMPI
CEP89	ENSG00000121289	19	33369902	33462897	Both
CERK	ENSG00000100422	22	47080308	47134158	IMPI
CFL1	ENSG00000172757	11	65590493	65629497	IMPI
CFTR	ENSG00000001626	7	117105838	117356025	IMPI
CHAC1	ENSG00000128965	15	41245160	41248710	IMPI
CHCHD1	ENSG00000172586	10	75541805	75543410	Both
CHCHD10	ENSG00000250479	22	24108021	24110630	Both
CHCHD2	ENSG00000106153	7	56169262	56174269	Both
CHCHD3	ENSG00000106554	7	132469629	132766848	Both
CHCHD4	ENSG00000163528	3	14153580	14166370	Both
CHCHD5	ENSG00000125611	2	113341817	113346852	Both
CHCHD6	ENSG00000159685	3	126423063	126679249	Both
CHCHD7	ENSG00000170791	8	57124245	57131357	Both
CHDH	ENSG00000016391	3	53846362	53880417	Both
CHKB	ENSG00000100288	22	51017378	51039884	IMPI
CHMP2B	ENSG00000083937	3	87276421	87304698	IMPI
CHPT1	ENSG00000111666	12	102090725	102137918	MitoCarta
CIAPIN1	ENSG00000005194	16	57462081	57481440	IMPI
CIDEA	ENSG00000176194	18	12254318	12277594	IMPI
CIDEC	ENSG00000187288	3	9908398	9921938	IMPI
CISD1	ENSG00000122873	10	60028818	60049346	Both
CISD2	ENSG00000145354	4	103790135	103810399	IMPI
CISD3	ENSG00000230055	17	36886488	36891297	Both
CITED2	ENSG00000164442	6	139693393	139695757	IMPI
CKMT1A	ENSG00000223572	15	43985084	43991420	Both
CKMT1B	ENSG00000237289	15	43885252	43897099	Both
CKMT2	ENSG00000131730	5	80529104	80562216	Both
CLEC16A	ENSG00000038532	16	11038345	11276046	IMPI
CLIC1	ENSG00000213719	6	31698358	31707540	IMPI
CLIC4	ENSG00000169504	1	25071848	25170815	IMPI
CLIC5	ENSG00000112782	6	45868045	46048132	IMPI
CLN6	ENSG00000128973	15	68499330	68549549	IMPI
CLPB	ENSG00000162129	11	72003469	72145692	Both
CLPP	ENSG00000125656	19	6361463	6368919	Both
CLPX	ENSG00000166855	15	65440557	65477680	Both
CLTC	ENSG00000141367	17	57697219	57773671	IMPI
CLUH	ENSG00000132361	17	2592680	2615957	IMPI
CLYBL	ENSG00000125246	13	100258919	100549387	Both
CMC1	ENSG00000187118	3	28283075	28366633	Both
CMC2	ENSG00000103121	16	81009698	81053875	Both
CMC4	ENSG00000182712	X	154289897	154299637	Both
CMPK2	ENSG00000134326	2	6980701	7006766	Both
CMSS1	ENSG00000184220	3	99536678	99897447	IMPI
CNKSR3	ENSG00000153721	6	154708638	154831793	IMPI
CNP	ENSG00000173786	17	40118759	40129749	IMPI
CNPY2	ENSG00000257727	12	56703626	56710120	IMPI
COA1	ENSG00000106603	7	43648055	43769316	Both
COA3	ENSG00000183978	17	40947165	40950722	Both
COA4	ENSG00000181924	11	73583712	73588033	Both
COA5	ENSG00000183513	2	99215773	99224978	Both
COA6	ENSG00000168275	1	234509202	234519795	Both
COA7	ENSG00000162377	1	53152508	53164038	Both
COASY	ENSG00000068120	17	40713485	40718295	Both
COMT	ENSG00000093010	22	19929130	19957498	Both
COMTD1	ENSG00000165644	10	76993727	76995788	Both
COQ10A	ENSG00000135469	12	56660642	56664750	Both
COQ10B	ENSG00000115520	2	198318147	198340032	Both
COQ2	ENSG00000173085	4	84182689	84206067	Both
COQ3	ENSG00000132423	6	99817276	99842080	Both
COQ4	ENSG00000167113	9	131084815	131096351	Both
COQ5	ENSG00000110871	12	120941077	120972237	Both
COQ6	ENSG00000119723	14	74416629	74430373	Both
COQ7	ENSG00000167186	16	19078921	19091417	Both
COQ9	ENSG00000088682	16	57481337	57495187	Both
CORO6	ENSG00000167549	17	27941774	27949925	IMPI
COX10	ENSG00000006695	17	13972813	14111994	Both
COX11	ENSG00000166260	17	53029263	53046146	Both
COX14	ENSG00000178449	12	50505762	50514240	Both
COX15	ENSG00000014919	10	101471601	101491857	Both
COX16	ENSG00000133983	14	70791798	70826448	Both
COX17	ENSG00000138495	3	119373360	119396301	Both
COX18	ENSG00000163626	4	73921797	73935472	Both
COX19	ENSG00000240230	7	938415	1015235	Both
COX20	ENSG00000203667	1	244998624	245008359	Both
COX4I1	ENSG00000131143	16	85832239	85840650	Both
COX4I2	ENSG00000131055	20	30225691	30232809	Both
COX5A	ENSG00000178741	15	75212132	75230509	Both
COX5B	ENSG00000135940	2	98262503	98264846	Both
COX6A1	ENSG00000111775	12	120875893	120878545	Both
COX6A2	ENSG00000156885	16	31439052	31439967	Both
COX6B1	ENSG00000126267	19	36139125	36149763	Both
COX6B2	ENSG00000160471	19	55860674	55866182	Both
COX6C	ENSG00000164919	8	100885428	100906290	Both
COX7A1	ENSG00000161281	19	36641824	36643771	Both
COX7A2	ENSG00000112695	6	75947391	75960039	Both
COX7A2L	ENSG00000115944	2	42560686	42652228	Both
COX7B	ENSG00000131174	X	77154935	77162870	Both
COX7B2	ENSG00000170516	4	46736844	46911252	Both
COX7C	ENSG00000127184	5	85913721	85916779	Both
COX8A	ENSG00000176340	11	63742079	63744015	Both
COX8C	ENSG00000187581	14	93813537	93814702	Both
CPOX	ENSG00000080819	3	98239976	98312567	Both
CPS1	ENSG00000021826	2	211342406	211543831	Both
CPT1A	ENSG00000110090	11	68522088	68611878	Both
CPT1B	ENSG00000205560	22	51007290	51017899	Both
CPT1C	ENSG00000169169	19	50194155	50216988	Both
CPT2	ENSG00000157184	1	53662101	53679869	Both
CRAT	ENSG00000095321	9	131857089	131873468	Both
CREB1	ENSG00000118260	2	208394461	208468155	IMPI
CRLS1	ENSG00000088766	20	5986736	6020699	Both
CROT	ENSG00000005469	7	86974997	87029111	MitoCarta
CRY1	ENSG00000008405	12	107385142	107487607	Both
CRYAB	ENSG00000109846	11	111779289	111794446	IMPI
CRYZ	ENSG00000116791	1	75171170	75199092	Both
CS	ENSG00000062485	12	56665483	56694176	Both
CSE1L	ENSG00000124207	20	47662849	47713489	IMPI
CTC-260F20.3	ENSG00000258674	19	19627036	19646885	IMPI
CTPS2	ENSG00000047230	X	16606126	16731059	IMPI
CTU1	ENSG00000142544	19	51600863	51611627	IMPI
CTU2	ENSG00000174177	16	88772871	88781794	IMPI
CUEDC1	ENSG00000180891	17	55938604	56032684	IMPI
CUL2	ENSG00000108094	10	35297479	35379570	IMPI
CUTA	ENSG00000112514	6	33384219	33386094	IMPI
CXorf23	ENSG00000173681	X	19930978	19988416	IMPI
CYB5A	ENSG00000166347	18	71920530	71959251	IMPI
CYB5B	ENSG00000103018	16	69458428	69500169	Both
CYB5R1	ENSG00000159348	1	202930997	202936408	IMPI
CYB5R3	ENSG00000100243	22	43013846	43045574	Both
CYC1	ENSG00000179091	8	145149930	145152428	Both
CYCS	ENSG00000172115	7	25159710	25164980	Both
CYP11A1	ENSG00000140459	15	74630100	74660081	Both
CYP11B1	ENSG00000160882	8	143953772	143961262	Both
CYP11B2	ENSG00000179142	8	143991975	143999259	Both
CYP17A1	ENSG00000148795	10	104590288	104597290	IMPI
CYP1A1	ENSG00000140465	15	75011883	75017951	IMPI
CYP20A1	ENSG00000119004	2	204103663	204163009	IMPI
CYP24A1	ENSG00000019186	20	52769988	52790512	Both
CYP27A1	ENSG00000135929	2	219646472	219680016	Both
CYP27B1	ENSG00000111012	12	58156117	58162769	Both
CYP51A1	ENSG00000001630	7	91741465	91772266	IMPI
D2HGDH	ENSG00000180902	2	242673994	242708231	Both
DACT2	ENSG00000164488	6	168693510	168720434	IMPI
DAOA	ENSG00000182346	13	106118216	106143383	IMPI
DAP	ENSG00000112977	5	10679342	10761384	IMPI
DAP3	ENSG00000132676	1	155657751	155708801	Both
DARS2	ENSG00000117593	1	173793641	173827684	Both
DBI	ENSG00000155368	2	120124497	120130126	Both
DBT	ENSG00000137992	1	100652475	100715390	Both
DCAF5	ENSG00000139990	14	69517598	69619867	IMPI
DCAKD	ENSG00000172992	17	43100708	43138473	Both
DCXR	ENSG00000169738	17	79993012	79995608	Both
DDIT4	ENSG00000168209	10	74033678	74035794	IMPI
DDOST	ENSG00000244038	1	20978270	20988000	IMPI
DDT	ENSG00000099977	22	24313554	24322660	IMPI
DDX26B	ENSG00000165359	X	134654584	134716435	IMPI
DDX28	ENSG00000182810	16	68055179	68057770	Both
DDX3X	ENSG00000215301	X	41192651	41223725	IMPI
DDX49	ENSG00000105671	19	19030484	19039436	IMPI
DECR1	ENSG00000104325	8	91013633	91064320	Both
DENND2C	ENSG00000175984	1	115125469	115213043	IMPI
DENND2D	ENSG00000162777	1	111729796	111747157	IMPI
DEPTOR	ENSG00000155792	8	120885957	121063152	IMPI
DES	ENSG00000175084	2	220283099	220291461	IMPI
DFNB59	ENSG00000204311	2	179316163	179326117	IMPI
DGAT1	ENSG00000185000	8	145539954	145550573	IMPI
DGUOK	ENSG00000114956	2	74153953	74186088	Both
DHCR24	ENSG00000116133	1	55315306	55352891	IMPI
DHFRL1	ENSG00000178700	3	93766680	93782233	IMPI
DHODH	ENSG00000102967	16	72042487	72058954	Both
DHRS1	ENSG00000157379	14	24759804	24769039	Both
DHRS2	ENSG00000100867	14	24099324	24114848	Both
DHRS3	ENSG00000162496	1	12627939	12677737	IMPI
DHRS4	ENSG00000157326	14	24422795	24438488	Both
DHRS4L2	ENSG00000187630	14	24439148	24475617	IMPI
DHRS7	ENSG00000100612	14	60610838	60636574	IMPI
DHRS7B	ENSG00000109016	17	21026677	21096578	Both
DHTKD1	ENSG00000181192	10	12110971	12165224	Both
DHX29	ENSG00000067248	5	54552073	54603550	IMPI
DHX30	ENSG00000132153	3	47844399	47891685	Both
DHX32	ENSG00000089876	10	127524906	127585005	IMPI
DIABLO	ENSG00000184047	12	122692210	122712081	Both
DIAPH1	ENSG00000131504	5	140894583	140998622	IMPI
DISC1	ENSG00000162946	1	231762561	232177018	IMPI
DLAT	ENSG00000150768	11	111895538	111935114	Both
DLD	ENSG00000091140	7	107531415	107572175	Both
DLST	ENSG00000119689	14	75348594	75370448	Both
DMGDH	ENSG00000132837	5	78293438	78531861	Both
DMPK	ENSG00000104936	19	46272975	46285810	Both
DMWD	ENSG00000185800	19	46286205	46296060	IMPI
DNA2	ENSG00000138346	10	70173821	70231879	Both
DNAAF3	ENSG00000167646	19	55670031	55678090	IMPI
DNAH2	ENSG00000183914	17	7620672	7737062	IMPI
DNAJA1	ENSG00000086061	9	33025209	33039905	IMPI
DNAJA3	ENSG00000103423	16	4475806	4506776	Both
DNAJB6	ENSG00000105993	7	157128075	157210133	IMPI
DNAJC11	ENSG00000007923	1	6694228	6761984	Both
DNAJC15	ENSG00000120675	13	43597339	43683045	Both
DNAJC19	ENSG00000205981	3	180701497	180707562	Both
DNAJC28	ENSG00000177692	21	34860497	34864027	Both
DNAJC30	ENSG00000176410	7	73095299	73097783	Both
DNAJC4	ENSG00000110011	11	63997750	64001758	Both
DNAJC5	ENSG00000101152	20	62526518	62567384	IMPI
DNASE1L2	ENSG00000167968	16	2285817	2288712	IMPI
DNLZ	ENSG00000213221	9	139253932	139258241	Both
DNM1L	ENSG00000087470	12	32832134	32898486	Both
DNM3	ENSG00000197959	1	171810621	172387606	IMPI
DNMT1	ENSG00000130816	19	10244021	10341962	IMPI
DNMT3A	ENSG00000119772	2	25455845	25565459	IMPI
DOCK11	ENSG00000147251	X	117629861	117820126	IMPI
DOCK8	ENSG00000107099	9	214854	465259	IMPI
DOK4	ENSG00000125170	16	57505863	57521239	IMPI
DOK5	ENSG00000101134	20	53092136	53267710	IMPI
DOK6	ENSG00000206052	18	67068291	67516323	IMPI
DOK7	ENSG00000175920	4	3465033	3503200	IMPI
DPM1	ENSG00000000419	20	49551404	49575092	IMPI
DPYSL4	ENSG00000151640	10	134000404	134019280	IMPI
DTNB	ENSG00000138101	2	25600067	25896503	IMPI
DTX3	ENSG00000178498	12	57998405	58003587	IMPI
DTYMK	ENSG00000168393	2	242615157	242626406	Both
DUS1L	ENSG00000169718	17	80015382	80023763	IMPI
DUS2	ENSG00000167264	16	68021649	68113223	Both
DUSP18	ENSG00000167065	22	31048038	31063877	IMPI
DUSP19	ENSG00000162999	2	183943287	183964733	IMPI
DUSP21	ENSG00000189037	X	44703249	44704130	IMPI
DUSP26	ENSG00000133878	8	33448856	33457624	IMPI
DUT	ENSG00000128951	15	48623208	48635570	Both
DYNC1H1	ENSG00000197102	14	102430865	102517129	IMPI
EARS2	ENSG00000103356	16	23533335	23569052	Both
ECH1	ENSG00000104823	19	39306062	39322645	Both
ECHDC1	ENSG00000093144	6	127609855	127664754	Both
ECHDC2	ENSG00000121310	1	53361656	53392884	Both
ECHDC3	ENSG00000134463	10	11784365	11806069	Both
ECHS1	ENSG00000127884	10	135175984	135187193	Both
ECI1	ENSG00000167969	16	2289396	2302301	Both
ECI2	ENSG00000198721	6	4115923	4135831	Both
ECSIT	ENSG00000130159	19	11616731	11639989	Both
EEF1B2	ENSG00000114942	2	207024309	207027652	IMPI
EEF1G	ENSG00000254772	11	62327073	62342401	IMPI
EEF2	ENSG00000167658	19	3976054	3985467	IMPI
EEFSEC	ENSG00000132394	3	127872297	128127485	IMPI
EFCAB6	ENSG00000186976	22	43924624	44208217	IMPI
EFHD1	ENSG00000115468	2	233470767	233547491	Both
EFTUD1	ENSG00000140598	15	82422571	82555104	IMPI
EHD2	ENSG00000024422	19	48216600	48246391	IMPI
EHHADH	ENSG00000113790	3	184908412	184999778	MitoCarta
EIF2S2	ENSG00000125977	20	32676104	32700138	IMPI
EIF4EBP2	ENSG00000148730	10	72164135	72188374	IMPI
EIF4G1	ENSG00000114867	3	184032283	184053146	IMPI
EIF5A	ENSG00000132507	17	7210318	7215774	IMPI
ELAC2	ENSG00000006744	17	12895708	12921504	Both
EMC1	ENSG00000127463	1	19542158	19578046	IMPI
EMC2	ENSG00000104412	8	109455830	109499145	IMPI
EMC8	ENSG00000131148	16	85805364	85833214	IMPI
ENDOG	ENSG00000167136	9	131580753	131584956	Both
ENO1	ENSG00000074800	1	8921061	8939308	IMPI
ENOSF1	ENSG00000132199	18	670324	712676	IMPI
EPDR1	ENSG00000086289	7	37723446	37991543	IMPI
EPHX1	ENSG00000143819	1	225997794	226033260	IMPI
EPHX2	ENSG00000120915	8	27348296	27403081	MitoCarta
EPRS	ENSG00000136628	1	220141943	220220000	IMPI
EPS8L3	ENSG00000198758	1	110292702	110306649	IMPI
ERAL1	ENSG00000132591	17	27181956	27188085	Both
ERAP2	ENSG00000164308	5	96211643	96255420	IMPI
ERCC1	ENSG00000012061	19	45910591	45982086	IMPI
ERCC6L2	ENSG00000182150	9	98637983	98776842	IMPI
ERCC8	ENSG00000049167	5	60169658	60240900	IMPI
ERI2	ENSG00000196678	16	20791515	20911671	IMPI
ERLIN2	ENSG00000147475	8	37594117	37616619	IMPI
ESR1	ENSG00000091831	6	151977826	152450754	IMPI
ESR2	ENSG00000140009	14	64550950	64804830	IMPI
ESYT1	ENSG00000139641	12	56512034	56538455	IMPI
ETF1	ENSG00000120705	5	137841784	137878989	IMPI
ETFA	ENSG00000140374	15	76507696	76603813	Both
ETFB	ENSG00000105379	19	51848423	51869672	Both
ETFDH	ENSG00000171503	4	159593277	159630775	Both
ETHE1	ENSG00000105755	19	44010871	44031396	Both
EVI5L	ENSG00000142459	19	7895119	7929862	IMPI
EXD2	ENSG00000081177	14	69658228	69709075	Both
EXOG	ENSG00000157036	3	38537618	38583652	Both
EXOSC8	ENSG00000120699	13	37572953	37583750	IMPI
FAAH	ENSG00000117480	1	46859937	46879520	IMPI
FAAH2	ENSG00000165591	X	57313139	57515629	IMPI
FABP1	ENSG00000163586	2	88422510	88427635	Both
FADS1	ENSG00000149485	11	61567099	61596790	IMPI
FADS2	ENSG00000134824	11	61560452	61634826	IMPI
FAHD1	ENSG00000180185	16	1876968	1890208	Both
FAHD2A	ENSG00000115042	2	96068469	96082364	Both
FAHD2B	ENSG00000144199	2	97749320	97760619	IMPI
FAM136A	ENSG00000035141	2	70523107	70529222	Both
FAM149B1	ENSG00000138286	10	74927924	75004262	IMPI
FAM160A2	ENSG00000051009	11	6232565	6255941	IMPI
FAM162A	ENSG00000114023	3	122103023	122131181	Both
FAM162B	ENSG00000183807	6	117073363	117086886	IMPI
FAM171B	ENSG00000144369	2	187558698	187630685	IMPI
FAM173A	ENSG00000103254	16	770581	772601	Both
FAM173B	ENSG00000150756	5	10226442	10250009	Both
FAM181B	ENSG00000182103	11	82443053	82444906	IMPI
FAM185A	ENSG00000222011	7	102389418	102449672	Both
FAM189A1	ENSG00000104059	15	29412457	29862927	IMPI
FAM189B	ENSG00000160767	1	155216996	155225274	IMPI
FAM210A	ENSG00000177150	18	13663346	13726662	Both
FAM210B	ENSG00000124098	20	54933971	54943719	Both
FAM213A	ENSG00000122378	10	82167585	82192753	Both
FAM222A	ENSG00000139438	12	110152033	110208312	IMPI
FAM46B	ENSG00000158246	1	27331511	27339327	IMPI
FAM65A	ENSG00000039523	16	67552321	67580691	IMPI
FAM73A	ENSG00000180488	1	78245309	78344106	Both
FAM73B	ENSG00000148343	9	131798900	131834361	Both
FAM83F	ENSG00000133477	22	40390953	40439533	IMPI
FAM92A1	ENSG00000188343	8	94710789	94743755	IMPI
FANCG	ENSG00000221829	9	35073832	35080013	IMPI
FARS2	ENSG00000145982	6	5261277	5771813	Both
FARSA	ENSG00000179115	19	13033293	13044851	IMPI
FASN	ENSG00000169710	17	80036214	80056208	MitoCarta
FASTK	ENSG00000164896	7	150773711	150777953	Both
FASTKD1	ENSG00000138399	2	170386259	170430385	Both
FASTKD2	ENSG00000118246	2	207630081	207657233	Both
FASTKD3	ENSG00000124279	5	7859272	7869150	Both
FASTKD5	ENSG00000215251	20	3127165	3140543	Both
FBP1	ENSG00000165140	9	97365415	97402531	IMPI
FBP2	ENSG00000130957	9	97321002	97356075	IMPI
FBXL12	ENSG00000127452	19	9920943	9938492	IMPI
FBXL17	ENSG00000145743	5	107194736	107717799	IMPI
FBXL4	ENSG00000112234	6	99316420	99395849	Both
FBXO11	ENSG00000138081	2	48016455	48132932	IMPI
FBXO17	ENSG00000269190	19	39432044	39466550	IMPI
FBXO21	ENSG00000135108	12	117581146	117628336	IMPI
FBXO7	ENSG00000100225	22	32870663	32894818	IMPI
FBXW5	ENSG00000159069	9	139834887	139839148	IMPI
FDPS	ENSG00000160752	1	155278539	155290457	Both
FDX1	ENSG00000137714	11	110300607	110335605	Both
FDX1L	ENSG00000267673	19	10416103	10426691	Both
FDXR	ENSG00000161513	17	72858619	72869156	Both
FECH	ENSG00000066926	18	55215515	55254004	Both
FEN1	ENSG00000168496	11	61560109	61564716	IMPI
FGF13	ENSG00000129682	X	137713735	138304939	IMPI
FGF14	ENSG00000102466	13	102372134	103054124	IMPI
FGFR1OP2	ENSG00000111790	12	27091316	27119583	IMPI
FH	ENSG00000091483	1	241660903	241683061	Both
FHIT	ENSG00000189283	3	59735036	61237133	Both
FHL1	ENSG00000022267	X	135229559	135293518	IMPI
FIS1	ENSG00000214253	7	100882739	100895597	Both
FKBP10	ENSG00000141756	17	39968932	39979465	Both
FKBP11	ENSG00000134285	12	49315301	49320257	IMPI
FKBP2	ENSG00000173486	11	64008475	64011604	IMPI
FKBP4	ENSG00000004478	12	2904119	2914576	IMPI
FKBP8	ENSG00000105701	19	18642561	18654887	Both
FKBPL	ENSG00000204315	6	32096484	32098068	IMPI
FLAD1	ENSG00000160688	1	154955814	154965587	Both
FLOT1	ENSG00000137312	6	30695486	30710510	IMPI
FLOT2	ENSG00000132589	17	27206353	27224697	IMPI
FLVCR1	ENSG00000162769	1	213031597	213072705	IMPI
FNIP2	ENSG00000052795	4	159690290	159829201	IMPI
FOCAD	ENSG00000188352	9	20658308	20995954	IMPI
FOXM1	ENSG00000111206	12	2966847	2986206	IMPI
FOXRED1	ENSG00000110074	11	126138950	126148026	Both
FPGS	ENSG00000136877	9	130556876	130576606	Both
FRAT2	ENSG00000181274	10	99092255	99094458	IMPI
FSIP2	ENSG00000188738	2	186603355	186698017	IMPI
FTH1	ENSG00000167996	11	61727190	61735132	Both
FTL	ENSG00000087086	19	49468558	49470135	IMPI
FTMT	ENSG00000181867	5	121187650	121188519	Both
FTSJ2	ENSG00000122687	7	2273866	2281840	Both
FUNDC1	ENSG00000069509	X	44382885	44402247	Both
FUNDC2	ENSG00000165775	X	154254255	154288578	Both
FXN	ENSG00000165060	9	71650175	71715094	Both
FYN	ENSG00000010810	6	111981535	112194655	IMPI
G0S2	ENSG00000123689	1	209848765	209849733	IMPI
G6PD	ENSG00000160211	X	153759606	153775787	IMPI
GADD45GIP1	ENSG00000179271	19	13064972	13068050	Both
GALC	ENSG00000054983	14	88304164	88460009	IMPI
GALK2	ENSG00000156958	15	49447853	49660066	IMPI
GALNT3	ENSG00000115339	2	166604101	166651192	IMPI
GANAB	ENSG00000089597	11	62392298	62414104	IMPI
GAPDH	ENSG00000111640	12	6643093	6647537	IMPI
GARS	ENSG00000106105	7	30634297	30673649	Both
GART	ENSG00000159131	21	34876238	34915797	IMPI
GATB	ENSG00000059691	4	152591656	152682175	Both
GATC	ENSG00000257218	12	120884241	120899389	Both
GATM	ENSG00000171766	15	45653322	45694525	Both
GBAS	ENSG00000146729	7	56019486	56067874	Both
GCAT	ENSG00000100116	22	38203912	38213183	Both
GCDH	ENSG00000105607	19	13001840	13025021	Both
GCLC	ENSG00000001084	6	53362139	53481768	IMPI
GCSH	ENSG00000140905	16	81115566	81130008	Both
GDAP1	ENSG00000104381	8	75233365	75401107	Both
GDAP1L1	ENSG00000124194	20	42875887	42909013	IMPI
GDF5OS	ENSG00000204183	20	34020827	34023248	IMPI
GDPD1	ENSG00000153982	17	57297828	57353328	IMPI
GFAP	ENSG00000131095	17	42982376	42994305	IMPI
GFER	ENSG00000127554	16	2034208	2037750	Both
GFM1	ENSG00000168827	3	158362067	158410364	Both
GFM2	ENSG00000164347	5	74017029	74063196	Both
GGPS1	ENSG00000152904	1	235490665	235507847	IMPI
GHITM	ENSG00000165678	10	85899196	85913001	Both
GIT1	ENSG00000108262	17	27900487	27921072	IMPI
GJA1	ENSG00000152661	6	121756838	121770873	IMPI
GK	ENSG00000198814	X	30671476	30748725	IMPI
GK2	ENSG00000196475	4	80327508	80329372	IMPI
GLCCI1	ENSG00000106415	7	8008425	8133902	IMPI
GLDC	ENSG00000178445	9	6532464	6645650	Both
GLOD4	ENSG00000167699	17	660337	685581	Both
GLOD5	ENSG00000171433	X	48620154	48632064	IMPI
GLRX2	ENSG00000023572	1	193065598	193075244	Both
GLRX5	ENSG00000182512	14	95999840	96011061	Both
GLS	ENSG00000115419	2	191745553	191830278	Both
GLS2	ENSG00000135423	12	56864736	56882198	Both
GLUD1	ENSG00000148672	10	88810243	88854623	Both
GLUD2	ENSG00000182890	X	120181462	120183794	Both
GLUL	ENSG00000135821	1	182350839	182361341	IMPI
GLYAT	ENSG00000149124	11	58407899	58499447	Both
GLYCTK	ENSG00000168237	3	52321105	52329272	Both
GM2A	ENSG00000196743	5	150591711	150650001	IMPI
GMFB	ENSG00000197045	14	54941202	54955914	IMPI
GMFG	ENSG00000130755	19	39818993	39833012	IMPI
GMPPB	ENSG00000173540	3	49754277	49761384	IMPI
GMPR	ENSG00000137198	6	16238811	16295780	IMPI
GNA12	ENSG00000146535	7	2767746	2883958	IMPI
GNAO1	ENSG00000087258	16	56225302	56391356	IMPI
GNB1	ENSG00000078369	1	1716729	1822495	IMPI
GNB2	ENSG00000172354	7	100271154	100276797	IMPI
GNB2L1	ENSG00000204628	5	180663909	180675096	IMPI
GNG5	ENSG00000174021	1	84964008	84972248	IMPI
GOLPH3	ENSG00000113384	5	32124810	32174456	Both
GOT2	ENSG00000125166	16	58741035	58768261	Both
GPAM	ENSG00000119927	10	113909624	113975135	Both
GPAT2	ENSG00000186281	2	96687694	96705199	Both
GPATCH8	ENSG00000186566	17	42472652	42580798	IMPI
GPD1	ENSG00000167588	12	50497602	50505102	IMPI
GPD2	ENSG00000115159	2	157291802	157470247	Both
GPR87	ENSG00000138271	3	151011891	151034740	IMPI
GPRIN3	ENSG00000185477	4	90157537	90229161	IMPI
GPS2	ENSG00000132522	17	7214643	7218883	IMPI
GPT2	ENSG00000166123	16	46918290	46965209	Both
GPX1	ENSG00000233276	3	49394609	49396033	Both
GPX4	ENSG00000167468	19	1103936	1106787	Both
GRAMD4	ENSG00000075240	22	46971909	47075688	IMPI
GREB1L	ENSG00000141449	18	18822203	19105378	IMPI
GRHPR	ENSG00000137106	9	37422663	37436987	Both
GRK6	ENSG00000198055	5	176830205	176869902	IMPI
GRPEL1	ENSG00000109519	4	7060633	7069924	Both
GRPEL2	ENSG00000164284	5	148724993	148734146	Both
GRSF1	ENSG00000132463	4	71681499	71705662	Both
GSDMC	ENSG00000147697	8	130760442	130799134	IMPI
GSE1	ENSG00000131149	16	85645015	85709810	IMPI
GSK3B	ENSG00000082701	3	119540170	119813264	IMPI
GSR	ENSG00000104687	8	30535583	30585443	Both
GSTA4	ENSG00000170899	6	52842751	52860176	IMPI
GSTK1	ENSG00000197448	7	142941186	142967947	Both
GSTM4	ENSG00000168765	1	110198703	110208118	IMPI
GSTO1	ENSG00000148834	10	105995114	106027217	IMPI
GSTP1	ENSG00000084207	11	67351066	67354131	IMPI
GSTZ1	ENSG00000100577	14	77787227	77797940	Both
GTPBP10	ENSG00000105793	7	89964537	90020769	Both
GTPBP3	ENSG00000130299	19	17445729	17453544	Both
GTPBP6	ENSG00000178605	X	220025	230886	Both
GTPBP8	ENSG00000163607	3	112709765	112733907	IMPI
GUF1	ENSG00000151806	4	44680444	44702943	Both
GUK1	ENSG00000143774	1	228327663	228336685	Both
H2AFV	ENSG00000105968	7	44866390	44887682	IMPI
HACD3	ENSG00000074696	15	65822756	65870687	IMPI
HADH	ENSG00000138796	4	108910870	108956331	Both
HADHA	ENSG00000084754	2	26413504	26467594	Both
HADHB	ENSG00000138029	2	26466038	26513336	Both
HAGH	ENSG00000063854	16	1845621	1877195	Both
HAO2	ENSG00000116882	1	119911402	119936753	MitoCarta
HARS2	ENSG00000112855	5	140071011	140078889	Both
HAX1	ENSG00000143575	1	154244987	154248351	IMPI
HBB	ENSG00000244734	11	5246694	5250625	IMPI
HCCS	ENSG00000004961	X	11129421	11141198	Both
HCFC1	ENSG00000172534	X	153213004	153237258	IMPI
HDAC6	ENSG00000094631	X	48659784	48683392	IMPI
HDAC8	ENSG00000147099	X	71549366	71792953	IMPI
HDDC2	ENSG00000111906	6	125541108	125623282	IMPI
HDHD3	ENSG00000119431	9	116135699	116139279	Both
HEATR1	ENSG00000119285	1	236712305	236767804	IMPI
HEATR6	ENSG00000068097	17	58120555	58156292	IMPI
HEBP1	ENSG00000013583	12	13127798	13153207	Both
HECW1	ENSG00000002746	7	43152198	43605600	IMPI
HECW2	ENSG00000138411	2	197059094	197458416	IMPI
HELZ2	ENSG00000130589	20	62189439	62205592	IMPI
HEMK1	ENSG00000114735	3	50606583	50622366	Both
HFE	ENSG00000010704	6	26087509	26098571	IMPI
HIAT1	ENSG00000156875	1	100503653	100548933	IMPI
HIBADH	ENSG00000106049	7	27565061	27702614	Both
HIBCH	ENSG00000198130	2	191054461	191208919	Both
HIGD1A	ENSG00000181061	3	42798669	42846023	Both
HIGD2A	ENSG00000146066	5	175815748	175816772	Both
HINT1	ENSG00000169567	5	130494720	130507428	MitoCarta
HINT2	ENSG00000137133	9	35812957	35815351	Both
HINT3	ENSG00000111911	6	126277927	126301387	MitoCarta
HIP1	ENSG00000127946	7	75162621	75368280	IMPI
HK1	ENSG00000156515	10	71029740	71161638	IMPI
HK2	ENSG00000159399	2	75061108	75120486	IMPI
HK3	ENSG00000160883	5	176307870	176326333	IMPI
HKDC1	ENSG00000156510	10	70980059	71027315	IMPI
HLCS	ENSG00000159267	21	38123189	38362536	IMPI
HLTF	ENSG00000071794	3	148747914	148804341	IMPI
HMBS	ENSG00000256269	11	118955576	118964259	IMPI
HMGCL	ENSG00000117305	1	24128375	24165110	Both
HMGCS2	ENSG00000134240	1	120290619	120311528	Both
HNRNPK	ENSG00000165119	9	86582998	86595569	IMPI
HNRNPL	ENSG00000104824	19	39327028	39342987	IMPI
HOGA1	ENSG00000241935	10	99344080	99372559	Both
HPDL	ENSG00000186603	1	45792545	45794347	Both
HRK	ENSG00000135116	12	117293949	117319246	IMPI
HRSP12	ENSG00000132541	8	99114572	99129469	Both
HSCB	ENSG00000100209	22	29138019	29153503	Both
HSD17B10	ENSG00000072506	X	53458206	53461320	Both
HSD17B4	ENSG00000133835	5	118788138	118972894	MitoCarta
HSD17B8	ENSG00000204228	6	33172419	33174608	Both
HSD3B1	ENSG00000203857	1	120049821	120057681	IMPI
HSD3B2	ENSG00000203859	1	119957554	119965658	IMPI
HSDL1	ENSG00000103160	16	84155886	84178797	Both
HSDL2	ENSG00000119471	9	115142217	115234690	Both
HSP90AA1	ENSG00000080824	14	102547075	102606036	IMPI
HSP90AB1	ENSG00000096384	6	44214824	44221620	IMPI
HSP90B1	ENSG00000166598	12	104323885	104347423	IMPI
HSPA1A	ENSG00000204389	6	31783291	31785723	IMPI
HSPA1L	ENSG00000204390	6	31777396	31783437	IMPI
HSPA5	ENSG00000044574	9	127997132	128003609	IMPI
HSPA8	ENSG00000109971	11	122928197	122933938	IMPI
HSPA9	ENSG00000113013	5	137890571	137911133	Both
HSPB1	ENSG00000106211	7	75931861	75933612	IMPI
HSPD1	ENSG00000144381	2	198351305	198381461	Both
HSPE1	ENSG00000115541	2	198364718	198368181	Both
HTATIP2	ENSG00000109854	11	20385231	20405329	MitoCarta
HTRA2	ENSG00000115317	2	74756504	74760472	Both
HVCN1	ENSG00000122986	12	111065646	111142755	IMPI
HYOU1	ENSG00000149428	11	118914900	118927913	IMPI
IARS2	ENSG00000067704	1	220267444	220321380	Both
IBA57	ENSG00000181873	1	228353516	228369958	Both
ICA1L	ENSG00000163596	2	203640690	203736708	IMPI
ICT1	ENSG00000167862	17	73008765	73017356	Both
ID2	ENSG00000115738	2	8818975	8824583	IMPI
ID3	ENSG00000117318	1	23884409	23886285	IMPI
IDE	ENSG00000119912	10	94211441	94333833	Both
IDH1	ENSG00000138413	2	209100951	209130798	IMPI
IDH2	ENSG00000182054	15	90626277	90645736	Both
IDH3A	ENSG00000166411	15	78423840	78464291	Both
IDH3B	ENSG00000101365	20	2639041	2644865	Both
IDH3G	ENSG00000067829	X	153051221	153059978	Both
IDI1	ENSG00000067064	10	1085848	1095110	MitoCarta
IDNK	ENSG00000148057	9	86237964	86259045	IMPI
IER5L	ENSG00000188483	9	131937835	131940540	IMPI
IFI27	ENSG00000165949	14	94571182	94583033	Both
IFI6	ENSG00000126709	1	27992572	27998729	IMPI
IFIT3	ENSG00000119917	10	91087651	91100728	IMPI
IGF2R	ENSG00000197081	6	160390131	160534539	IMPI
IL18R1	ENSG00000115604	2	102927989	103015218	IMPI
ILVBL	ENSG00000105135	19	15225795	15236596	IMPI
IMMP1L	ENSG00000148950	11	31453948	31531192	Both
IMMP2L	ENSG00000184903	7	110303110	111202573	Both
IMMT	ENSG00000132305	2	86371055	86422893	Both
IMPA1	ENSG00000133731	8	82570196	82598928	IMPI
IMPA2	ENSG00000141401	18	11981024	12030876	IMPI
IMPAD1	ENSG00000104331	8	57870492	57906403	IMPI
INPP4A	ENSG00000040933	2	99061317	99210853	IMPI
IQCC	ENSG00000160051	1	32671236	32674288	IMPI
IREB2	ENSG00000136381	15	78729773	78793798	IMPI
IRF5	ENSG00000128604	7	128577666	128590089	IMPI
IRG1	ENSG00000102794	13	77522632	77532777	Both
IRGM	ENSG00000237693	5	150226085	150280298	IMPI
IRS1	ENSG00000169047	2	227596033	227664475	IMPI
ISCA1	ENSG00000135070	9	88879461	88897676	Both
ISCA2	ENSG00000165898	14	74960423	74963809	Both
ISCU	ENSG00000136003	12	108956358	108963160	Both
ISOC2	ENSG00000063241	19	55964352	55973710	Both
ITCH	ENSG00000078747	20	32951041	33099198	IMPI
ITGA3	ENSG00000005884	17	48133332	48167845	IMPI
ITPA	ENSG00000125877	20	3189514	3204516	IMPI
ITPR2	ENSG00000123104	12	26490342	26986131	IMPI
IVD	ENSG00000128928	15	40697686	40728146	Both
JAK2	ENSG00000096968	9	4985033	5128183	IMPI
KANSL2	ENSG00000139620	12	49047184	49076021	IMPI
KARS	ENSG00000065427	16	75661622	75682541	Both
KCNJ1	ENSG00000151704	11	128706210	128737268	IMPI
KCNJ11	ENSG00000187486	11	17407406	17410878	IMPI
KCNJ13	ENSG00000115474	2	233631174	233641278	IMPI
KCNK12	ENSG00000184261	2	47743720	47798078	IMPI
KCNMA1	ENSG00000156113	10	78629359	79398353	IMPI
KCTD18	ENSG00000155729	2	201353675	201384507	IMPI
KCTD6	ENSG00000168301	3	58477841	58488087	IMPI
KDR	ENSG00000128052	4	55944644	55991756	IMPI
KIAA0101	ENSG00000166803	15	64657193	64679886	IMPI
KIAA0141	ENSG00000081791	5	141303373	141321612	Both
KIAA0391	ENSG00000100890	14	35591052	35743271	Both
KIAA0930	ENSG00000100364	22	45586219	45636650	IMPI
KIAA1191	ENSG00000122203	5	175773064	175788971	IMPI
KIAA1211L	ENSG00000196872	2	99410309	99552722	IMPI
KIAA1407	ENSG00000163617	3	113682984	113775460	IMPI
KIAA2013	ENSG00000116685	1	11979648	11986485	IMPI
KIF1A	ENSG00000130294	2	241653181	241759725	IMPI
KIF1B	ENSG00000054523	1	10270863	10441661	IMPI
KIF5C	ENSG00000168280	2	149632819	149883273	IMPI
KLC4	ENSG00000137171	6	43008515	43042837	IMPI
KLHDC9	ENSG00000162755	1	161068151	161070136	IMPI
KLHL29	ENSG00000119771	2	23608088	23931481	IMPI
KLK6	ENSG00000167755	19	51461887	51472929	IMPI
KMO	ENSG00000117009	1	241695434	241758944	Both
KRT14	ENSG00000186847	17	39738531	39743173	IMPI
KRT16	ENSG00000186832	17	39766030	39772151	IMPI
KRT17	ENSG00000128422	17	39775689	39781094	IMPI
KRT5	ENSG00000186081	12	52908359	52914471	IMPI
KRT6B	ENSG00000185479	12	52840435	52845910	IMPI
L2HGDH	ENSG00000087299	14	50704281	50779266	Both
LACE1	ENSG00000135537	6	108616098	108847999	Both
LACTB	ENSG00000103642	15	63413999	63434260	Both
LACTB2	ENSG00000147592	8	71547553	71581409	Both
LAMC1	ENSG00000135862	1	182992595	183114727	IMPI
LAMTOR3	ENSG00000109270	4	100799493	100815647	IMPI
LAP3	ENSG00000002549	4	17578815	17609595	Both
LARP4	ENSG00000161813	12	50786166	50873787	IMPI
LARS2	ENSG00000011376	3	45429998	45590913	Both
LATS2	ENSG00000150457	13	21547171	21635686	IMPI
LDHAL6B	ENSG00000171989	15	59499042	59500705	MitoCarta
LDHB	ENSG00000111716	12	21788276	21910791	MitoCarta
LDHD	ENSG00000166816	16	75145758	75150669	Both
LETM1	ENSG00000168924	4	1813206	1857974	Both
LETM2	ENSG00000165046	8	38243725	38267045	Both
LETMD1	ENSG00000050426	12	51441745	51454207	Both
LIAS	ENSG00000121897	4	39460620	39479273	Both
LIG3	ENSG00000005156	17	33307513	33332083	Both
LIPT1	ENSG00000144182	2	99771418	99779620	Both
LIPT2	ENSG00000175536	11	74202757	74204778	Both
LIX1L	ENSG00000152022	1	145477085	145501669	IMPI
LMAN1	ENSG00000074695	18	56995055	57027194	IMPI
LMAN2	ENSG00000169223	5	176758563	176778853	IMPI
LMBRD1	ENSG00000168216	6	70385694	70507003	IMPI
LMNA	ENSG00000160789	1	156052364	156109880	IMPI
LONP1	ENSG00000196365	19	5691845	5720583	Both
LPCAT1	ENSG00000153395	5	1456595	1524092	IMPI
LPIN1	ENSG00000134324	2	11817721	11967535	IMPI
LRP2	ENSG00000081479	2	169983619	170219195	IMPI
LRPPRC	ENSG00000138095	2	44113647	44223144	Both
LRRC10	ENSG00000198812	12	70002351	70004942	IMPI
LRRC24	ENSG00000254402	8	145747761	145752416	IMPI
LRRC28	ENSG00000168904	15	99791567	99930934	IMPI
LRRC59	ENSG00000108829	17	48452420	48474914	IMPI
LRRC63	ENSG00000173988	13	46786083	46851501	IMPI
LRRC75B	ENSG00000178026	22	24981588	24989175	IMPI
LRRK1	ENSG00000154237	15	101459420	101610317	IMPI
LRRK2	ENSG00000188906	12	40590546	40763087	IMPI
LSM14B	ENSG00000149657	20	60697517	60710434	IMPI
LSS	ENSG00000160285	21	47608055	47648738	IMPI
LYPLA1	ENSG00000120992	8	54958938	55014577	Both
LYPLAL1	ENSG00000143353	1	219347186	219386207	Both
LYRM1	ENSG00000102897	16	20911190	20936328	Both
LYRM2	ENSG00000083099	6	90277863	90348472	Both
LYRM4	ENSG00000214113	6	5102827	5261172	Both
LYRM5	ENSG00000205707	12	25348150	25362579	Both
LYRM7	ENSG00000186687	5	130506503	130541119	Both
LYRM9	ENSG00000232859	17	26205340	26221778	Both
LYSMD1	ENSG00000163155	1	151132224	151138424	IMPI
LYSMD2	ENSG00000140280	15	52015208	52043782	IMPI
M1AP	ENSG00000159374	2	74785010	74875465	IMPI
MAATS1	ENSG00000183833	3	119421869	119485949	IMPI
MACC1	ENSG00000183742	7	20174278	20257027	IMPI
MACROD1	ENSG00000133315	11	63766030	63933578	Both
MAGEA11	ENSG00000185247	X	148769894	148798926	IMPI
MALSU1	ENSG00000156928	7	23338358	23351348	Both
MANF	ENSG00000145050	3	51422478	51426828	IMPI
MAOA	ENSG00000189221	X	43515467	43606068	Both
MAOB	ENSG00000069535	X	43625858	43741693	Both
MAPK1	ENSG00000100030	22	22108789	22221970	IMPI
MAPK11	ENSG00000185386	22	50702142	50709196	IMPI
MAPK12	ENSG00000188130	22	50683879	50700254	IMPI
MAPK3	ENSG00000102882	16	30125426	30134827	IMPI
MARCH1	ENSG00000186205	1	220960101	220987735	Both
MARCH2	ENSG00000117791	1	220921567	220958150	Both
MARCH5	ENSG00000198060	10	94050920	94113721	Both
MARCH7	ENSG00000136536	2	160569000	160627538	IMPI
MARCKS	ENSG00000155130	6	114178541	114184648	IMPI
MARS2	ENSG00000247626	2	198570087	198573113	Both
MARVELD1	ENSG00000155254	10	99472930	99477907	IMPI
MAVS	ENSG00000088888	20	3827487	3849280	Both
MCAT	ENSG00000100294	22	43528212	43539400	Both
MCCC1	ENSG00000078070	3	182733006	182833863	Both
MCCC2	ENSG00000131844	5	70883115	70954531	Both
MCCD1	ENSG00000204511	6	31496494	31498009	Both
MCEE	ENSG00000124370	2	71336814	71357369	Both
MCL1	ENSG00000143384	1	150547032	150552066	Both
MCRIP2	ENSG00000172366	16	691813	698474	MitoCarta
MCU	ENSG00000156026	10	74451889	74647452	Both
MCUR1	ENSG00000050393	6	13786789	13814800	Both
MDH2	ENSG00000146701	7	75677369	75696826	Both
ME1	ENSG00000065833	6	83920108	84140797	IMPI
ME2	ENSG00000082212	18	48405419	48474691	Both
ME3	ENSG00000151376	11	86152150	86383678	Both
MECR	ENSG00000116353	1	29519385	29557454	Both
METAP1D	ENSG00000172878	2	172864490	172947158	Both
METRNL	ENSG00000176845	17	81037567	81052864	IMPI
METTL12	ENSG00000214756	11	62432781	62435968	Both
METTL15	ENSG00000169519	11	28129795	28355054	Both
METTL17	ENSG00000165792	14	21457929	21465189	Both
METTL20	ENSG00000139160	12	31800094	31826048	Both
METTL4	ENSG00000101574	18	2537524	2571508	Both
METTL5	ENSG00000138382	2	170666591	170681441	MitoCarta
METTL8	ENSG00000123600	2	172173919	172291312	Both
METTL9	ENSG00000197006	16	21608539	21668794	IMPI
MFF	ENSG00000168958	2	228189867	228222550	Both
MFN1	ENSG00000171109	3	179065480	179112719	Both
MFN2	ENSG00000116688	1	12040238	12073571	Both
MGARP	ENSG00000137463	4	140187317	140201492	Both
MGME1	ENSG00000125871	20	17949556	17971765	Both
MGST1	ENSG00000008394	12	16500076	16762193	Both
MGST3	ENSG00000143198	1	165600098	165631033	Both
MICU1	ENSG00000107745	10	74127098	74385899	Both
MICU2	ENSG00000165487	13	22066836	22178353	Both
MICU3	ENSG00000155970	8	16884747	16980153	Both
MIEF1	ENSG00000100335	22	39895437	39914137	Both
MIEF2	ENSG00000177427	17	18163848	18169866	Both
MINOS1	ENSG00000173436	1	19923477	19956314	Both
MIPEP	ENSG00000027001	13	24304328	24463558	Both
MKKS	ENSG00000125863	20	10381657	10414870	IMPI
MLEC	ENSG00000110917	12	121124672	121139667	IMPI
MLH1	ENSG00000076242	3	37034823	37107380	IMPI
MLX	ENSG00000108788	17	40719086	40725257	IMPI
MLXIP	ENSG00000175727	12	122516628	122631894	IMPI
MLYCD	ENSG00000103150	16	83932731	83949787	Both
MMAA	ENSG00000151611	4	146539415	146581187	Both
MMAB	ENSG00000139428	12	109991542	110011679	Both
MMACHC	ENSG00000132763	1	45965725	45976739	IMPI
MMADHC	ENSG00000168288	2	150426148	150444330	Both
MMD	ENSG00000108960	17	53469974	53499353	IMPI
MOBP	ENSG00000168314	3	39508689	39570970	IMPI
MOCS1	ENSG00000124615	6	39867354	39902290	Both
MOGS	ENSG00000115275	2	74688184	74692537	IMPI
MORN1	ENSG00000116151	1	2252692	2323146	IMPI
MPC1	ENSG00000060762	6	166778407	166796486	Both
MPC1L	ENSG00000238205	X	40482836	40483112	MitoCarta
MPC2	ENSG00000143158	1	167885967	167906278	Both
MPG	ENSG00000103152	16	127006	135852	IMPI
MPST	ENSG00000128309	22	37415676	37425863	Both
MPV17	ENSG00000115204	2	27532360	27548547	Both
MPV17L	ENSG00000156968	16	15489611	15507125	Both
MPV17L2	ENSG00000254858	19	18303992	18307758	Both
MRM1	ENSG00000129282	17	34958001	34965407	Both
MRPL1	ENSG00000169288	4	78783674	78873944	Both
MRPL10	ENSG00000159111	17	45900638	45908900	Both
MRPL11	ENSG00000174547	11	66202546	66234209	Both
MRPL12	ENSG00000262814	17	79670387	79674556	Both
MRPL13	ENSG00000172172	8	121393000	121457642	Both
MRPL14	ENSG00000180992	6	44081194	44095194	Both
MRPL15	ENSG00000137547	8	55047770	55060461	Both
MRPL16	ENSG00000166902	11	59573608	59578345	Both
MRPL17	ENSG00000158042	11	6702013	6704632	Both
MRPL18	ENSG00000112110	6	160210844	160219468	Both
MRPL19	ENSG00000115364	2	75873909	75917977	Both
MRPL2	ENSG00000112651	6	43021767	43027544	Both
MRPL20	ENSG00000242485	1	1337288	1342693	Both
MRPL21	ENSG00000197345	11	68658744	68671303	Both
MRPL22	ENSG00000082515	5	154320630	154348971	Both
MRPL23	ENSG00000214026	11	1968508	2005752	Both
MRPL24	ENSG00000143314	1	156707095	156711382	Both
MRPL27	ENSG00000108826	17	48445218	48450575	Both
MRPL28	ENSG00000086504	16	417384	420527	Both
MRPL3	ENSG00000114686	3	131181056	131221827	Both
MRPL30	ENSG00000185414	2	99797542	99814089	Both
MRPL32	ENSG00000106591	7	42971799	42988557	Both
MRPL33	ENSG00000243147	2	27994584	28210954	Both
MRPL34	ENSG00000130312	19	17403418	17417652	Both
MRPL35	ENSG00000132313	2	86426478	86440917	Both
MRPL36	ENSG00000171421	5	1798500	1801480	Both
MRPL37	ENSG00000116221	1	54649714	54691137	Both
MRPL38	ENSG00000204316	17	73894724	73905899	Both
MRPL39	ENSG00000154719	21	26957968	26979829	Both
MRPL4	ENSG00000105364	19	10362577	10370721	Both
MRPL40	ENSG00000185608	22	19419425	19423598	Both
MRPL41	ENSG00000182154	9	140445651	140447007	Both
MRPL42	ENSG00000198015	12	93861264	93897545	Both
MRPL43	ENSG00000055950	10	102729215	102747272	Both
MRPL44	ENSG00000135900	2	224822121	224832431	Both
MRPL45	ENSG00000174100	17	36452989	36479101	Both
MRPL46	ENSG00000259494	15	89002707	89010650	Both
MRPL47	ENSG00000136522	3	179306073	179322442	Both
MRPL48	ENSG00000175581	11	73498361	73576178	Both
MRPL49	ENSG00000149792	11	64889655	64894843	Both
MRPL50	ENSG00000136897	9	104149915	104160896	Both
MRPL51	ENSG00000111639	12	6601150	6603007	Both
MRPL52	ENSG00000172590	14	23299088	23304246	Both
MRPL53	ENSG00000204822	2	74699085	74700449	Both
MRPL54	ENSG00000183617	19	3762662	3768573	Both
MRPL55	ENSG00000162910	1	228294380	228297013	Both
MRPL57	ENSG00000173141	13	21750784	21753223	Both
MRPL9	ENSG00000143436	1	151732119	151736040	Both
MRPS10	ENSG00000048544	6	42174539	42185603	Both
MRPS11	ENSG00000181991	15	89010684	89022222	Both
MRPS12	ENSG00000128626	19	39421188	39423802	Both
MRPS14	ENSG00000120333	1	174979925	174992561	Both
MRPS15	ENSG00000116898	1	36921319	36930038	Both
MRPS16	ENSG00000182180	10	75006510	75012451	Both
MRPS17	ENSG00000239789	7	56019512	56024192	Both
MRPS18A	ENSG00000096080	6	43639040	43655528	Both
MRPS18B	ENSG00000204568	6	30585486	30594172	Both
MRPS18C	ENSG00000163319	4	84377085	84390888	Both
MRPS2	ENSG00000122140	9	138391830	138396519	Both
MRPS21	ENSG00000187145	1	150266289	150281414	Both
MRPS22	ENSG00000175110	3	138724648	139076065	Both
MRPS23	ENSG00000181610	17	55916842	55927417	Both
MRPS24	ENSG00000062582	7	43906157	43909492	Both
MRPS25	ENSG00000131368	3	15083967	15106842	Both
MRPS26	ENSG00000125901	20	3026591	3028900	Both
MRPS27	ENSG00000113048	5	71515236	71616473	Both
MRPS28	ENSG00000147586	8	80830952	80942524	Both
MRPS30	ENSG00000112996	5	44809027	44820530	Both
MRPS31	ENSG00000102738	13	41303432	41345309	Both
MRPS33	ENSG00000090263	7	140705854	140715028	Both
MRPS34	ENSG00000074071	16	1821891	1823156	Both
MRPS35	ENSG00000061794	12	27863706	27909228	Both
MRPS36	ENSG00000134056	5	68513587	68525956	Both
MRPS5	ENSG00000144029	2	95752952	95815179	Both
MRPS6	ENSG00000243927	21	35445524	35515334	Both
MRPS7	ENSG00000125445	17	73257755	73262454	Both
MRPS9	ENSG00000135972	2	105654441	105716418	Both
MRRF	ENSG00000148187	9	125026882	125085743	Both
MRS2	ENSG00000124532	6	24403153	24425810	Both
MSH3	ENSG00000113318	5	79950467	80172279	IMPI
MSRA	ENSG00000175806	8	9911778	10286401	Both
MSRB2	ENSG00000148450	10	23384435	23410942	Both
MSRB3	ENSG00000174099	12	65672423	65882024	Both
MSS51	ENSG00000166343	10	75183339	75193319	IMPI
MSTO1	ENSG00000125459	1	155579979	155718153	IMPI
MT-ATP6	ENSG00000198899	MT	8527	9207	Both
MT-ATP8	ENSG00000228253	MT	8366	8572	Both
MTCH1	ENSG00000137409	6	36935917	36954074	Both
MTCH2	ENSG00000109919	11	47638867	47664175	Both
MT-CO1	ENSG00000198804	MT	5904	7445	Both
MT-CO2	ENSG00000198712	MT	7586	8269	Both
MT-CO3	ENSG00000198938	MT	9207	9990	Both
MTCP1	ENSG00000214827	X	154289897	154376212	IMPI
MT-CYB	ENSG00000198727	MT	14747	15887	Both
MTERF1	ENSG00000127989	7	91321323	91510034	Both
MTERF2	ENSG00000120832	12	107371069	107380944	Both
MTERF3	ENSG00000156469	8	97251626	97273838	Both
MTERF4	ENSG00000122085	2	242011584	242041747	Both
MTFMT	ENSG00000103707	15	65294845	65321977	Both
MTFP1	ENSG00000242114	22	30821518	30825045	Both
MTFR1	ENSG00000066855	8	66556969	66683496	Both
MTFR1L	ENSG00000117640	1	26145131	26159432	Both
MTFR2	ENSG00000146410	6	136552162	136571473	Both
MTG1	ENSG00000148824	10	135207598	135234811	Both
MTG2	ENSG00000101181	20	60758085	60778624	Both
MTHFD1	ENSG00000100714	14	64854749	64926722	IMPI
MTHFD1L	ENSG00000120254	6	151186685	151423023	Both
MTHFD2	ENSG00000065911	2	74425689	74444692	Both
MTHFD2L	ENSG00000163738	4	74979891	75168816	Both
MTHFR	ENSG00000177000	1	11845780	11866977	IMPI
MTHFS	ENSG00000136371	15	80125927	80189721	Both
MTHFSD	ENSG00000103248	16	86563782	86588841	IMPI
MTIF2	ENSG00000085760	2	55463731	55496483	Both
MTIF3	ENSG00000122033	13	28009776	28024739	Both
MT-ND1	ENSG00000198888	MT	3307	4262	Both
MT-ND2	ENSG00000198763	MT	4470	5511	Both
MT-ND3	ENSG00000198840	MT	10059	10404	Both
MT-ND4	ENSG00000198886	MT	10760	12137	Both
MT-ND4L	ENSG00000212907	MT	10470	10766	Both
MT-ND5	ENSG00000198786	MT	12337	14148	Both
MT-ND6	ENSG00000198695	MT	14149	14673	Both
MTO1	ENSG00000135297	6	74171301	74218959	Both
MTOR	ENSG00000198793	1	11166592	11322564	IMPI
MTPAP	ENSG00000107951	10	30598730	30663377	Both
MTR	ENSG00000116984	1	236958610	237067281	IMPI
MTRF1	ENSG00000120662	13	41790505	41837742	Both
MTRF1L	ENSG00000112031	6	153308497	153323820	Both
MTX1	ENSG00000173171	1	155178490	155183615	Both
MTX2	ENSG00000128654	2	177134123	177202753	Both
MTX3	ENSG00000177034	5	79275584	79287082	Both
MUL1	ENSG00000090432	1	20825943	20834654	Both
MURC	ENSG00000170681	9	103340361	103350188	IMPI
MUT	ENSG00000146085	6	49398073	49430904	Both
MUTYH	ENSG00000132781	1	45794835	45806142	Both
MYCBP	ENSG00000214114	1	39328636	39347289	IMPI
MYH10	ENSG00000133026	17	8377523	8534079	IMPI
MYH15	ENSG00000144821	3	108099216	108248169	IMPI
MYH9	ENSG00000100345	22	36677327	36784063	IMPI
MYL10	ENSG00000106436	7	101256605	101272576	IMPI
MYL12A	ENSG00000101608	18	3247479	3256234	IMPI
MYL6	ENSG00000092841	12	56551945	56557280	IMPI
MYO19	ENSG00000141140	17	34851477	34899284	Both
MYOM2	ENSG00000036448	8	1993155	2113475	IMPI
N6AMT1	ENSG00000156239	21	30244513	30257693	IMPI
NADK2	ENSG00000152620	5	36192694	36242381	Both
NAGS	ENSG00000161653	17	42081914	42086431	Both
NAPG	ENSG00000134265	18	10525902	10552758	IMPI
NARS	ENSG00000134440	18	55267888	55289445	IMPI
NARS2	ENSG00000137513	11	78147007	78285919	Both
NAT8L	ENSG00000185818	4	2061239	2070816	Both
NAV2	ENSG00000166833	11	19372271	20143144	IMPI
NBR1	ENSG00000188554	17	41322498	41363708	Both
NCOA4	ENSG00000138293	10	51565108	51590734	IMPI
NDFIP2	ENSG00000102471	13	80055287	80130210	IMPI
NDUFA1	ENSG00000125356	X	119005450	119010625	Both
NDUFA10	ENSG00000130414	2	240831867	240964819	Both
NDUFA11	ENSG00000174886	19	5891287	5904017	Both
NDUFA12	ENSG00000184752	12	95290831	95397546	Both
NDUFA13	ENSG00000186010	19	19626545	19644285	Both
NDUFA2	ENSG00000131495	5	140018325	140027370	Both
NDUFA3	ENSG00000170906	19	54606036	54612564	Both
NDUFA4	ENSG00000189043	7	10971578	10979883	Both
NDUFA4L2	ENSG00000185633	12	57628686	57634498	IMPI
NDUFA5	ENSG00000128609	7	123177051	123198309	Both
NDUFA6	ENSG00000184983	22	42481529	42486959	Both
NDUFA7	ENSG00000267855	19	8373490	8386280	Both
NDUFA8	ENSG00000119421	9	124894745	124922098	Both
NDUFA9	ENSG00000139180	12	4758261	4798454	Both
NDUFAB1	ENSG00000004779	16	23592323	23607677	Both
NDUFAF1	ENSG00000137806	15	41679551	41694717	Both
NDUFAF2	ENSG00000164182	5	60240956	60448853	Both
NDUFAF3	ENSG00000178057	3	49057892	49060928	Both
NDUFAF4	ENSG00000123545	6	97337189	97345757	Both
NDUFAF5	ENSG00000101247	20	13765596	13799067	Both
NDUFAF6	ENSG00000156170	8	95907995	96128683	Both
NDUFAF7	ENSG00000003509	2	37458774	37480546	Both
NDUFB1	ENSG00000183648	14	92582466	92588261	Both
NDUFB10	ENSG00000140990	16	2009509	2011976	Both
NDUFB11	ENSG00000147123	X	47001615	47004903	Both
NDUFB2	ENSG00000090266	7	140390577	140422590	Both
NDUFB3	ENSG00000119013	2	201936156	201950473	Both
NDUFB4	ENSG00000065518	3	120315156	120321347	Both
NDUFB5	ENSG00000136521	3	179322478	179345435	Both
NDUFB6	ENSG00000165264	9	32552997	32573160	Both
NDUFB7	ENSG00000099795	19	14676890	14682874	Both
NDUFB8	ENSG00000166136	10	102267203	102289757	IMPI
NDUFB8	ENSG00000255339	10	102265385	102289638	MitoCarta
NDUFB9	ENSG00000147684	8	125551344	125580751	Both
NDUFC1	ENSG00000109390	4	140188034	140223705	Both
NDUFC2	ENSG00000151366	11	77779350	77791265	Both
NDUFS1	ENSG00000023228	2	206979541	207024327	Both
NDUFS2	ENSG00000158864	1	161166894	161184185	Both
NDUFS3	ENSG00000213619	11	47586888	47606114	Both
NDUFS4	ENSG00000164258	5	52856463	52979168	Both
NDUFS5	ENSG00000168653	1	39491990	39500308	Both
NDUFS6	ENSG00000145494	5	1801514	1816719	Both
NDUFS7	ENSG00000115286	19	1383526	1395583	Both
NDUFS8	ENSG00000110717	11	67798084	67804111	Both
NDUFV1	ENSG00000167792	11	67374323	67380006	Both
NDUFV2	ENSG00000178127	18	9102628	9134343	Both
NDUFV3	ENSG00000160194	21	44299754	44333414	Both
NEFH	ENSG00000100285	22	29876219	29887379	IMPI
NEFL	ENSG00000104725	8	24808468	24814624	IMPI
NEU4	ENSG00000204099	2	242749920	242758739	Both
NF1	ENSG00000196712	17	29421945	29709134	IMPI
NF2	ENSG00000186575	22	29999545	30094587	IMPI
NFS1	ENSG00000244005	20	34255977	34287281	Both
NFU1	ENSG00000169599	2	69622882	69664760	Both
NGB	ENSG00000165553	14	77731826	77737655	IMPI
NGDN	ENSG00000129460	14	23938897	23979071	IMPI
NGRN	ENSG00000182768	15	90808891	90816463	Both
NIF3L1	ENSG00000196290	2	201754050	201768655	Both
NIPSNAP1	ENSG00000184117	22	29950797	29977326	Both
NIPSNAP3A	ENSG00000136783	9	107509969	107522403	Both
NIPSNAP3B	ENSG00000165028	9	107526438	107539738	Both
NIT1	ENSG00000158793	1	161087876	161095235	Both
NIT2	ENSG00000114021	3	100053545	100075710	Both
NKAP	ENSG00000101882	X	119059014	119077735	IMPI
NKTR	ENSG00000114857	3	42642106	42690227	IMPI
NLN	ENSG00000123213	5	65018023	65167553	Both
NLRX1	ENSG00000160703	11	119037277	119054725	Both
NME1	ENSG00000239672	17	49230897	49239789	IMPI
NME2	ENSG00000011052	17	49230951	49249105	IMPI
NME3	ENSG00000103024	16	1820287	1821731	Both
NME4	ENSG00000103202	16	446725	460367	Both
NME6	ENSG00000172113	3	48334754	48343175	Both
NME7	ENSG00000143156	1	169101769	169337205	IMPI
NMNAT3	ENSG00000163864	3	139279022	139396859	Both
NNT	ENSG00000112992	5	43602794	43707507	Both
NOA1	ENSG00000084092	4	57829536	57844989	Both
NOCT	ENSG00000151014	4	139936943	139966906	Both
NOL3	ENSG00000140939	16	67204057	67209643	IMPI
NOL7	ENSG00000225921	6	13615559	13632971	IMPI
NOMO1	ENSG00000103512	16	14927538	14990017	IMPI
NOP9	ENSG00000196943	14	24769068	24778330	IMPI
NOS2	ENSG00000007171	17	26083792	26127525	IMPI
NOX4	ENSG00000086991	11	89057524	89322779	IMPI
NPRL3	ENSG00000103148	16	134273	188859	IMPI
NQO1	ENSG00000181019	16	69740899	69760854	IMPI
NR2F1	ENSG00000175745	5	92919043	92930321	IMPI
NR3C1	ENSG00000113580	5	142657496	142815077	IMPI
NRD1	ENSG00000078618	1	52254863	52344477	Both
NRDE2	ENSG00000119720	14	90742580	90798481	IMPI
NRP1	ENSG00000099250	10	33466420	33625190	IMPI
NSUN2	ENSG00000037474	5	6599352	6633404	Both
NSUN3	ENSG00000178694	3	93781760	93847389	Both
NSUN4	ENSG00000117481	1	46805849	46830824	Both
NT5DC2	ENSG00000168268	3	52558386	52569070	Both
NT5DC3	ENSG00000111696	12	104164231	104234975	Both
NT5M	ENSG00000205309	17	17206649	17250977	Both
NTHL1	ENSG00000065057	16	2089816	2097867	Both
NUBPL	ENSG00000151413	14	31959162	32330430	Both
NUCB2	ENSG00000070081	11	17229700	17371521	IMPI
NUDT1	ENSG00000106268	7	2281857	2290781	IMPI
NUDT13	ENSG00000166321	10	74870217	74891586	Both
NUDT19	ENSG00000213965	19	33182867	33204702	Both
NUDT2	ENSG00000164978	9	34329504	34343709	Both
NUDT5	ENSG00000165609	10	12207324	12238143	MitoCarta
NUDT6	ENSG00000170917	4	123809852	123844123	Both
NUDT8	ENSG00000167799	11	67395409	67397401	Both
NUDT9	ENSG00000170502	4	88343734	88380606	Both
NUP133	ENSG00000069248	1	229577045	229644103	IMPI
NWD2	ENSG00000174145	4	37245842	37451087	IMPI
OAS1	ENSG00000089127	12	113344582	113369990	IMPI
OAT	ENSG00000065154	10	126085872	126107545	Both
OCIAD1	ENSG00000109180	4	48807229	48863834	Both
OCIAD2	ENSG00000145247	4	48887036	48908954	Both
OGDH	ENSG00000105953	7	44646171	44748665	Both
OGDHL	ENSG00000197444	10	50942689	50970425	Both
OGFOD2	ENSG00000111325	12	123459127	123464590	IMPI
OGG1	ENSG00000114026	3	9791628	9829903	Both
OGT	ENSG00000147162	X	70752933	70795747	IMPI
OMA1	ENSG00000162600	1	58881056	59012474	Both
OPA1	ENSG00000198836	3	193310933	193415612	Both
OPA3	ENSG00000125741	19	46030685	46105470	Both
OSBPL1A	ENSG00000141447	18	21742008	21977844	MitoCarta
OSBPL2	ENSG00000130703	20	60813580	60871268	IMPI
OSGEPL1	ENSG00000128694	2	190611386	190627953	Both
OTC	ENSG00000036473	X	38211798	38280703	Both
OTULIN	ENSG00000154124	5	14664773	14699820	IMPI
OTX2	ENSG00000165588	14	57267425	57277197	IMPI
OXA1L	ENSG00000155463	14	23235731	23241007	Both
OXCT1	ENSG00000083720	5	41730167	41870621	Both
OXCT2	ENSG00000198754	1	40235195	40237020	Both
OXLD1	ENSG00000204237	17	79632066	79633665	Both
OXNAD1	ENSG00000154814	3	16306706	16391806	Both
OXR1	ENSG00000164830	8	107282473	107764922	Both
OXSM	ENSG00000151093	3	25824408	25836025	Both
P2RY1	ENSG00000169860	3	152552736	152555841	IMPI
P2RY12	ENSG00000169313	3	151055168	151102600	IMPI
P4HA1	ENSG00000122884	10	74766975	74856732	IMPI
P4HB	ENSG00000185624	17	79801035	79818570	IMPI
PABPC1	ENSG00000070756	8	101698044	101735037	IMPI
PABPC5	ENSG00000174740	X	90689594	90693583	Both
PACS2	ENSG00000179364	14	105766900	105864484	IMPI
PAGE1	ENSG00000068985	X	49452053	49460596	IMPI
PAICS	ENSG00000128050	4	57301907	57327534	Both
PAIP2B	ENSG00000124374	2	71409869	71454213	IMPI
PAK7	ENSG00000101349	20	9518036	9819689	IMPI
PAM16	ENSG00000217930	16	4381550	4405608	Both
PANK2	ENSG00000125779	20	3869486	3907605	Both
PAPSS1	ENSG00000138801	4	108511433	108641608	IMPI
PAPSS2	ENSG00000198682	10	89419370	89507462	IMPI
PAQR9	ENSG00000188582	3	142668006	142682178	IMPI
PARK7	ENSG00000116288	1	8014351	8045565	Both
PARL	ENSG00000175193	3	183547173	183602721	Both
PARP1	ENSG00000143799	1	226548392	226595780	IMPI
PARP2	ENSG00000129484	14	20811741	20826064	IMPI
PARS2	ENSG00000162396	1	55222571	55230187	Both
PC	ENSG00000173599	11	66615704	66725847	Both
PCBD2	ENSG00000132570	5	134240596	134343649	Both
PCCA	ENSG00000175198	13	100741269	101182686	Both
PCCB	ENSG00000114054	3	135969148	136056738	Both
PCK2	ENSG00000100889	14	24563262	24579807	Both
PCMT1	ENSG00000120265	6	150070579	150132556	IMPI
PCMTD2	ENSG00000203880	20	62887094	62926855	IMPI
PCNA	ENSG00000132646	20	5095599	5107272	IMPI
PCYT2	ENSG00000185813	17	79858841	79869340	IMPI
PDE12	ENSG00000174840	3	57542003	57552571	Both
PDE1C	ENSG00000154678	7	31790793	32338941	IMPI
PDE2A	ENSG00000186642	11	72287185	72385635	Both
PDF	ENSG00000258429	16	69362524	69364498	Both
PDHA1	ENSG00000131828	X	19362011	19379823	Both
PDHA2	ENSG00000163114	4	96761239	96762625	Both
PDHB	ENSG00000168291	3	58413357	58419584	Both
PDHX	ENSG00000110435	11	34937376	35042138	Both
PDIA3	ENSG00000167004	15	44038590	44065477	IMPI
PDIA4	ENSG00000155660	7	148700154	148725733	IMPI
PDIA6	ENSG00000143870	2	10923517	10978103	IMPI
PDK1	ENSG00000152256	2	173420101	173489823	Both
PDK2	ENSG00000005882	17	48172101	48189516	Both
PDK3	ENSG00000067992	X	24483338	24557954	Both
PDK4	ENSG00000004799	7	95212811	95225803	Both
PDP1	ENSG00000164951	8	94870035	94938294	Both
PDP2	ENSG00000172840	16	66912492	66929657	Both
PDPR	ENSG00000090857	16	70147529	70195203	Both
PDSS1	ENSG00000148459	10	26986588	27035727	Both
PDSS2	ENSG00000164494	6	107473761	107780768	Both
PET100	ENSG00000229833	19	7694623	7696842	Both
PET117	ENSG00000232838	20	18118517	18123813	Both
PEX11B	ENSG00000131779	1	145516252	145523730	MitoCarta
PEX3	ENSG00000034693	6	143771944	143811147	IMPI
PGAM5	ENSG00000247077	12	133287405	133299228	Both
PGK1	ENSG00000102144	X	77320685	77384793	IMPI
PGM2L1	ENSG00000165434	11	74041363	74109518	IMPI
PGRMC2	ENSG00000164040	4	129190397	129209984	IMPI
PGS1	ENSG00000087157	17	76374721	76421195	Both
PHB	ENSG00000167085	17	47481414	47492246	Both
PHB2	ENSG00000215021	12	7074490	7079988	Both
PHKA1	ENSG00000067177	X	71798664	71934167	IMPI
PHYH	ENSG00000107537	10	13319796	13344412	MitoCarta
PHYHIPL	ENSG00000165443	10	60936350	61007534	IMPI
PHYKPL	ENSG00000175309	5	177635498	177659792	IMPI
PI4KA	ENSG00000241973	22	21061979	21213705	IMPI
PICK1	ENSG00000100151	22	38452318	38471708	Both
PIF1	ENSG00000140451	15	65107831	65117867	Both
PIGBOS1	ENSG00000225973	15	55609382	55611359	MitoCarta
PIKFYVE	ENSG00000115020	2	209130991	209223475	IMPI
PIN4	ENSG00000102309	X	71401203	71522776	IMPI
PINK1	ENSG00000158828	1	20959948	20978004	Both
PISD	ENSG00000241878	22	32014477	32058418	Both
PITRM1	ENSG00000107959	10	3179920	3215003	Both
PIWIL4	ENSG00000134627	11	94277006	94354587	IMPI
PKD2	ENSG00000118762	4	88928820	88998929	IMPI
PKLR	ENSG00000143627	1	155259630	155271225	IMPI
PKM	ENSG00000067225	15	72491370	72524164	IMPI
PLD6	ENSG00000179598	17	17104309	17109629	Both
PLEKHJ1	ENSG00000104886	19	2230002	2237703	IMPI
PLEKHN1	ENSG00000187583	1	901877	911245	IMPI
PLGRKT	ENSG00000107020	9	5357973	5437878	Both
PLIN4	ENSG00000167676	19	4502204	4517716	IMPI
PLIN5	ENSG00000214456	19	4522543	4535236	IMPI
PLS3	ENSG00000102024	X	114795501	114885181	IMPI
PLSCR3	ENSG00000187838	17	7293046	7307416	MitoCarta
PMAIP1	ENSG00000141682	18	57567180	57571538	Both
PMPCA	ENSG00000165688	9	139305110	139318213	Both
PMPCB	ENSG00000105819	7	102937869	102969958	Both
PNKD	ENSG00000127838	2	219135115	219211516	Both
PNKP	ENSG00000039650	19	50364461	50371166	IMPI
PNPLA3	ENSG00000100344	22	44319619	44360368	IMPI
PNPLA4	ENSG00000006757	X	7866288	7895780	IMPI
PNPLA8	ENSG00000135241	7	108110866	108210110	Both
PNPO	ENSG00000108439	17	46018872	46025654	Both
PNPT1	ENSG00000138035	2	55861400	55921045	Both
PODN	ENSG00000174348	1	53527854	53551174	IMPI
POLB	ENSG00000070501	8	42195972	42229326	MitoCarta
POLDIP2	ENSG00000004142	17	26673659	26684545	Both
POLG	ENSG00000140521	15	89859534	89878092	Both
POLG2	ENSG00000256525	17	62473902	62493154	Both
POLM	ENSG00000122678	7	44111846	44122139	IMPI
POLQ	ENSG00000051341	3	121150278	121264853	MitoCarta
POLRMT	ENSG00000099821	19	617223	633597	Both
PON2	ENSG00000105854	7	95034175	95064510	IMPI
POR	ENSG00000127948	7	75528518	75616173	IMPI
PPA2	ENSG00000138777	4	106290234	106395238	Both
PPAN	ENSG00000130810	19	10216965	10225414	IMPI
PPCDC	ENSG00000138621	15	75315896	75409803	IMPI
PPEF2	ENSG00000156194	4	76781020	76823724	IMPI
PPIB	ENSG00000166794	15	64448011	64455404	IMPI
PPIF	ENSG00000108179	10	81107225	81115093	Both
PPL	ENSG00000118898	16	4932508	5010742	IMPI
PPM1K	ENSG00000163644	4	89178772	89205921	Both
PPME1	ENSG00000214517	11	73882144	73965748	IMPI
PPOX	ENSG00000143224	1	161136200	161147803	Both
PPP1CC	ENSG00000186298	12	111157485	111180744	IMPI
PPP1R11	ENSG00000204619	6	30034486	30038110	IMPI
PPP1R12B	ENSG00000077157	1	202317827	202561834	IMPI
PPP1R13B	ENSG00000088808	14	104200089	104313927	IMPI
PPP1R14A	ENSG00000167641	19	38741877	38747231	IMPI
PPP1R15A	ENSG00000087074	19	49375649	49379314	IMPI
PPP1R27	ENSG00000182676	17	79791368	79792926	IMPI
PPP1R9B	ENSG00000108819	17	48211104	48227991	IMPI
PPRC1	ENSG00000148840	10	103892787	103910082	IMPI
PPT1	ENSG00000131238	1	40538379	40563375	IMPI
PPTC7	ENSG00000196850	12	110969120	111021125	Both
PRDX1	ENSG00000117450	1	45976708	45988719	IMPI
PRDX2	ENSG00000167815	19	12907634	12912694	Both
PRDX3	ENSG00000165672	10	120927215	120938345	Both
PRDX4	ENSG00000123131	X	23682379	23704516	Both
PRDX5	ENSG00000126432	11	64085560	64089283	Both
PRDX6	ENSG00000117592	1	173446405	173457946	Both
PRELID1	ENSG00000169230	5	176730775	176733960	Both
PRELID2	ENSG00000186314	5	144851362	145214932	Both
PREPL	ENSG00000138078	2	44543420	44589001	Both
PRICKLE3	ENSG00000012211	X	49031151	49042845	IMPI
PRIMPOL	ENSG00000164306	4	185570767	185616117	Both
PRKACA	ENSG00000072062	19	14202500	14228896	Both
PRKAR2B	ENSG00000005249	7	106685094	106802256	IMPI
PRKCA	ENSG00000154229	17	64298754	64806861	IMPI
PRKCE	ENSG00000171132	2	45878484	46415129	IMPI
PRKN	ENSG00000185345	6	161768452	163148803	MitoCarta
PRM1	ENSG00000175646	16	11374693	11375207	IMPI
PRMT1	ENSG00000126457	19	50179043	50192286	IMPI
PRMT6	ENSG00000198890	1	107599267	107601916	IMPI
PRMT9	ENSG00000164169	4	148558936	148605381	IMPI
PRODH	ENSG00000100033	22	18900294	18924066	Both
PRODH2	ENSG00000250799	19	36290890	36304201	Both
PROSC	ENSG00000147471	8	37620111	37637283	Both
PRR5L	ENSG00000135362	11	36317838	36486754	IMPI
PRSS35	ENSG00000146250	6	84222194	84235423	MitoCarta
PRUNE2	ENSG00000106772	9	79226292	79521003	IMPI
PSAP	ENSG00000197746	10	73576055	73611126	IMPI
PSEN1	ENSG00000080815	14	73603126	73690399	IMPI
PSMB3	ENSG00000108294	17	36908989	36920484	IMPI
PSMD14	ENSG00000115233	2	162164549	162268228	IMPI
PSMG4	ENSG00000180822	6	3231637	3303607	IMPI
PSTK	ENSG00000179988	10	124713897	124757029	IMPI
PTCD1	ENSG00000106246	7	99014362	99063787	Both
PTCD2	ENSG00000049883	5	71616194	71656052	Both
PTCD3	ENSG00000132300	2	86333305	86369280	Both
PTCHD4	ENSG00000244694	6	47845764	48036425	IMPI
PTGES2	ENSG00000148334	9	130882972	130890741	Both
PTK7	ENSG00000112655	6	43044006	43129457	IMPI
PTPMT1	ENSG00000110536	11	47586982	47595013	Both
PTPN11	ENSG00000179295	12	112856155	112947717	IMPI
PTPN14	ENSG00000152104	1	214522039	214725792	IMPI
PTRF	ENSG00000177469	17	40554470	40575535	IMPI
PTRH1	ENSG00000187024	9	130455257	130487152	Both
PTRH2	ENSG00000141378	17	57751997	57784987	Both
PTS	ENSG00000150787	11	112097088	112140678	IMPI
PUS1	ENSG00000177192	12	132413745	132428406	Both
PUS10	ENSG00000162927	2	61167357	61245394	IMPI
PUSL1	ENSG00000169972	1	1243947	1247057	Both
PXMP2	ENSG00000176894	12	133264192	133297276	Both
PXMP4	ENSG00000101417	20	32294512	32308125	MitoCarta
PYCARD	ENSG00000103490	16	31212806	31214771	IMPI
PYCR1	ENSG00000183010	17	79890260	79900288	Both
PYCR2	ENSG00000143811	1	226107578	226111978	Both
PYROXD2	ENSG00000119943	10	100143322	100174941	IMPI
PYURF	ENSG00000145337	4	89442136	89444964	Both
QDPR	ENSG00000151552	4	17461884	17513857	Both
QRSL1	ENSG00000130348	6	107077453	107116292	Both
QSOX2	ENSG00000165661	9	139098179	139137687	IMPI
QTRT1	ENSG00000213339	19	10812106	10824113	Both
QTRTD1	ENSG00000151576	3	113724680	113807269	IMPI
RAB10	ENSG00000084733	2	26256976	26360323	IMPI
RAB11B	ENSG00000185236	19	8454865	8469318	IMPI
RAB11FIP5	ENSG00000135631	2	73300510	73383849	IMPI
RAB14	ENSG00000119396	9	123940415	123985292	IMPI
RAB18	ENSG00000099246	10	27793197	27831143	IMPI
RAB1B	ENSG00000174903	11	66036004	66044963	IMPI
RAB21	ENSG00000080371	12	72148654	72184699	IMPI
RAB24	ENSG00000169228	5	176728199	176730745	Both
RAB2A	ENSG00000104388	8	61429416	61536186	IMPI
RAB32	ENSG00000118508	6	146864829	146876101	IMPI
RAB35	ENSG00000111737	12	120532899	120555306	IMPI
RAB3A	ENSG00000105649	19	18307594	18314884	IMPI
RAB3D	ENSG00000105514	19	11432722	11456946	IMPI
RAB40AL	ENSG00000102128	X	102192200	102193228	IMPI
RAB4B	ENSG00000167578	19	41284121	41302847	IMPI
RAB5C	ENSG00000108774	17	40276994	40307035	IMPI
RAB7A	ENSG00000075785	3	128444965	128533639	IMPI
RAB8B	ENSG00000166128	15	63481668	63559981	IMPI
RAD21	ENSG00000164754	8	117858174	117887105	IMPI
RAD51	ENSG00000051180	15	40986972	41024354	IMPI
RAD51C	ENSG00000108384	17	56769934	56811703	IMPI
RAI14	ENSG00000039560	5	34656342	34832732	IMPI
RALA	ENSG00000006451	7	39663082	39747723	IMPI
RAMP2	ENSG00000131477	17	40910465	40915059	IMPI
RANBP2	ENSG00000153201	2	109335937	109402267	IMPI
RANBP6	ENSG00000137040	9	6011043	6015618	IMPI
RAP1A	ENSG00000116473	1	112084840	112259313	IMPI
RAP1B	ENSG00000127314	12	69004619	69054372	IMPI
RARS	ENSG00000113643	5	167913450	167946304	IMPI
RARS2	ENSG00000146282	6	88224096	88299721	Both
RBFA	ENSG00000101546	18	77794358	77806397	Both
RCAN2	ENSG00000172348	6	46188475	46459709	IMPI
RCN2	ENSG00000117906	15	77223960	77242601	IMPI
RDH13	ENSG00000160439	19	55550476	55582659	Both
RDH14	ENSG00000240857	2	18735989	18741946	Both
RECQL4	ENSG00000160957	8	145736667	145743229	Both
REM1	ENSG00000088320	20	30063096	30072708	IMPI
REXO2	ENSG00000076043	11	114310108	114321001	Both
RFC5	ENSG00000111445	12	118451393	118470935	IMPI
RFK	ENSG00000135002	9	79000433	79009433	Both
RHEB	ENSG00000106615	7	151163098	151217206	IMPI
RHOA	ENSG00000067560	3	49396578	49450431	IMPI
RHOT1	ENSG00000126858	17	30469473	30580393	Both
RHOT2	ENSG00000140983	16	718086	724174	Both
RICTOR	ENSG00000164327	5	38938021	39074510	IMPI
RIMKLA	ENSG00000177181	1	42846466	42888249	IMPI
RIMKLB	ENSG00000166532	12	8834196	8935691	IMPI
RIMS3	ENSG00000117016	1	41086351	41131329	IMPI
RIOK2	ENSG00000058729	5	96496571	96518964	IMPI
RIPK3	ENSG00000129465	14	24805227	24809251	IMPI
RMDN1	ENSG00000176623	8	87480486	87526586	Both
RMDN3	ENSG00000137824	15	41028082	41048049	Both
RMND1	ENSG00000155906	6	151725989	151773259	Both
RNASEH1	ENSG00000171865	2	3592383	3606206	Both
RNASEL	ENSG00000135828	1	182542769	182558391	IMPI
RNASET2	ENSG00000026297	6	167342992	167370679	IMPI
RNF123	ENSG00000164068	3	49726932	49758962	IMPI
RNF144B	ENSG00000137393	6	18368779	18469105	IMPI
RNF185	ENSG00000138942	22	31556168	31603005	IMPI
RNLS	ENSG00000184719	10	90033621	90344287	IMPI
RNMTL1	ENSG00000171861	17	685513	695749	Both
ROMO1	ENSG00000125995	20	34287194	34288906	Both
RP11_469A15.2	ENSG00000230623	1	200443048	200447421	MitoCarta
RP11-108K14.8	ENSG00000254536	10	135204338	135233999	IMPI
RP11-111H13.1	ENSG00000241962	2	99757948	99939204	IMPI
RP11-26J3.4	ENSG00000276418	8	80868700	8869616	IMPI
RPIA	ENSG00000153574	2	88991162	89050452	Both
RPL10	ENSG00000147403	X	153618315	153637504	IMPI
RPL10A	ENSG00000198755	6	35436185	35438562	IMPI
RPL11	ENSG00000142676	1	24018269	24022915	IMPI
RPL13	ENSG00000167526	16	89627065	89630950	IMPI
RPL15	ENSG00000174748	3	23958036	23965183	IMPI
RPL17	ENSG00000265681	18	47014851	47018906	IMPI
RPL18	ENSG00000063177	19	49118585	49122793	IMPI
RPL18A	ENSG00000105640	19	17970685	17974962	IMPI
RPL19	ENSG00000108298	17	37356536	37360980	IMPI
RPL23	ENSG00000125691	17	37004118	37010096	IMPI
RPL23A	ENSG00000198242	17	27046411	27051377	IMPI
RPL27A	ENSG00000166441	11	8703958	8736306	IMPI
RPL3	ENSG00000100316	22	39708887	39716394	IMPI
RPL30	ENSG00000156482	8	99037079	99058697	IMPI
RPL31	ENSG00000071082	2	101618177	101640494	IMPI
RPL32	ENSG00000144713	3	12875984	12883087	IMPI
RPL34	ENSG00000109475	4	109541722	109551568	IMPI
RPL35A	ENSG00000182899	3	197676858	197683481	IMPI
RPL36	ENSG00000130255	19	5674958	5691887	IMPI
RPL36AL	ENSG00000165502	14	50085237	50087403	IMPI
RPL38	ENSG00000172809	17	72199721	72206794	IMPI
RPL39	ENSG00000198918	X	118920467	118925606	IMPI
RPL4	ENSG00000174444	15	66790355	66816870	IMPI
RPL5	ENSG00000122406	1	93297582	93307481	IMPI
RPL6	ENSG00000089009	12	112842994	112856642	IMPI
RPL7	ENSG00000147604	8	74202506	74208024	IMPI
RPL8	ENSG00000161016	8	146015150	146017972	IMPI
RPLP0	ENSG00000089157	12	120634489	120639038	IMPI
RPLP1	ENSG00000137818	15	69745123	69748255	IMPI
RPLP2	ENSG00000177600	11	809647	812880	IMPI
RPN1	ENSG00000163902	3	128338817	128399918	IMPI
RPN2	ENSG00000118705	20	35806813	35870022	IMPI
RPP14	ENSG00000255154	3	58303341	58303847	Both
RPS10	ENSG00000124614	6	34385231	34393902	IMPI
RPS13	ENSG00000110700	11	17095936	17099334	IMPI
RPS14	ENSG00000164587	5	149822753	149829319	IMPI
RPS15A	ENSG00000134419	16	18792617	18801705	IMPI
RPS16	ENSG00000105193	19	39923847	39926588	IMPI
RPS17	ENSG00000182774	15	83205504	83209315	IMPI
RPS18	ENSG00000231500	6	33239787	33244287	IMPI
RPS19	ENSG00000105372	19	42363988	42376994	IMPI
RPS24	ENSG00000138326	10	79793518	79816570	IMPI
RPS3	ENSG00000149273	11	75110530	75133324	IMPI
RPS6KA6	ENSG00000072133	X	83318984	83442933	IMPI
RPS6KB1	ENSG00000108443	17	57970447	58027925	IMPI
RPS8	ENSG00000142937	1	45240923	45244451	IMPI
RPS9	ENSG00000170889	19	54704610	54752862	IMPI
RPSA	ENSG00000168028	3	39448180	39454033	IMPI
RPUSD2	ENSG00000166133	15	40861499	40866659	IMPI
RPUSD3	ENSG00000156990	3	9879533	9886286	Both
RPUSD4	ENSG00000165526	11	126071993	126081587	Both
RRBP1	ENSG00000125844	20	17594323	17662940	IMPI
RSAD1	ENSG00000136444	17	48556161	48563336	Both
RSAD2	ENSG00000134321	2	7005937	7038370	IMPI
RSL24D1	ENSG00000137876	15	55473004	55489265	IMPI
RSPH3	ENSG00000130363	6	159393903	159421219	IMPI
RSRP1	ENSG00000117616	1	25568728	25664704	IMPI
RTKN	ENSG00000114993	2	74652963	74669549	IMPI
RTN4IP1	ENSG00000130347	6	107018903	107077373	Both
RUNDC3B	ENSG00000105784	7	87256864	87461611	IMPI
RUVBL2	ENSG00000183207	19	49496705	49519252	IMPI
S100A10	ENSG00000197747	1	151955391	151966866	IMPI
SACM1L	ENSG00000211456	3	45730548	45786916	IMPI
SACS	ENSG00000151835	13	23902965	24007841	IMPI
SAMD8	ENSG00000156671	10	76859344	76941881	IMPI
SAMM50	ENSG00000100347	22	44351301	44406411	Both
SAR1A	ENSG00000079332	10	71907045	71930279	IMPI
SAR1B	ENSG00000152700	5	133936834	133984961	IMPI
SARDH	ENSG00000123453	9	136528682	136605077	Both
SARM1	ENSG00000004139	17	26691378	26728065	IMPI
SARS2	ENSG00000104835	19	39405906	39440495	Both
SAT1	ENSG00000130066	X	23801290	23804343	IMPI
SAT2	ENSG00000141504	17	7529552	7531194	IMPI
SBDS	ENSG00000126524	7	66452664	66460588	IMPI
SCARB2	ENSG00000138760	4	77079890	77135046	IMPI
SCCPDH	ENSG00000143653	1	246887349	246931439	IMPI
SCO1	ENSG00000133028	17	10583654	10601692	Both
SCO2	ENSG00000130489	22	50961997	50964868	Both
SCP2	ENSG00000116171	1	53392901	53517375	Both
SDHA	ENSG00000073578	5	218356	256815	Both
SDHAF1	ENSG00000205138	19	36486090	36487220	Both
SDHAF2	ENSG00000167985	11	61197514	61215001	Both
SDHAF3	ENSG00000196636	7	96745902	96811075	Both
SDHAF4	ENSG00000154079	6	71276620	71299272	Both
SDHB	ENSG00000117118	1	17345217	17380665	Both
SDHC	ENSG00000143252	1	161284047	161332984	Both
SDHD	ENSG00000204370	11	111957497	111990353	Both
SDR39U1	ENSG00000100445	14	24908972	24912111	Both
SDSL	ENSG00000139410	12	113860042	113876081	MitoCarta
SEC11C	ENSG00000166562	18	56806709	56826068	IMPI
SEC22B	ENSG00000223380	1	145096220	145116922	IMPI
SECISBP2	ENSG00000187742	9	91933421	91974557	IMPI
SELO	ENSG00000073169	22	50639408	50656045	Both
SELV	ENSG00000186838	19	40005753	40011326	IMPI
SENP2	ENSG00000163904	3	185300284	185351339	IMPI
SEPT4	ENSG00000108387	17	56597611	56618179	Both
SERAC1	ENSG00000122335	6	158530536	158589312	Both
SERHL2	ENSG00000183569	22	42949623	42970388	Both
SERP1	ENSG00000120742	3	150259781	150321015	IMPI
SETD4	ENSG00000185917	21	37406839	37451687	IMPI
SETD9	ENSG00000155542	5	56205087	56221359	Both
SFXN1	ENSG00000164466	5	174904065	174956745	Both
SFXN2	ENSG00000156398	10	104474295	104503249	Both
SFXN3	ENSG00000107819	10	102790991	102800998	Both
SFXN4	ENSG00000183605	10	120900279	120925179	Both
SFXN5	ENSG00000144040	2	73169165	73302747	Both
SGK1	ENSG00000118515	6	134490384	134639250	IMPI
SH3BP5	ENSG00000131370	3	15296360	15382875	IMPI
SH3GLB1	ENSG00000097033	1	87170259	87213867	IMPI
SHC1	ENSG00000160691	1	154934774	154946871	IMPI
SHMT1	ENSG00000176974	17	18231187	18266856	IMPI
SHMT2	ENSG00000182199	12	57623110	57628718	Both
SIAH1	ENSG00000196470	16	48390275	48482313	IMPI
SIAH2	ENSG00000181788	3	150458914	150481264	IMPI
SIAH3	ENSG00000215475	13	46354405	46425871	IMPI
SIRT1	ENSG00000096717	10	69644427	69678147	IMPI
SIRT3	ENSG00000142082	11	215458	236931	Both
SIRT4	ENSG00000089163	12	120740119	120751052	Both
SIRT5	ENSG00000124523	6	13574816	13614790	Both
SIRT7	ENSG00000187531	17	79869815	79879199	IMPI
SLC11A2	ENSG00000110911	12	51373184	51422349	IMPI
SLC16A1	ENSG00000155380	1	113454469	113499635	IMPI
SLC19A2	ENSG00000117479	1	169433147	169455241	IMPI
SLC22A4	ENSG00000197208	5	131630136	131679899	IMPI
SLC24A4	ENSG00000140090	14	92788925	92962596	IMPI
SLC24A5	ENSG00000188467	15	48413169	48434869	IMPI
SLC25A1	ENSG00000100075	22	19163095	19166343	Both
SLC25A10	ENSG00000183048	17	79670404	79688042	IMPI
SLC25A10	ENSG00000262660	17	79670401	79687569	MitoCarta
SLC25A11	ENSG00000108528	17	4840425	4843546	Both
SLC25A12	ENSG00000115840	2	172640880	172864766	Both
SLC25A13	ENSG00000004864	7	95749532	95951459	Both
SLC25A14	ENSG00000102078	X	129473874	129507335	Both
SLC25A15	ENSG00000102743	13	41363548	41384247	Both
SLC25A16	ENSG00000122912	10	70237756	70287231	Both
SLC25A18	ENSG00000182902	22	18043139	18073760	Both
SLC25A19	ENSG00000125454	17	73269073	73285591	Both
SLC25A2	ENSG00000120329	5	140682196	140683612	IMPI
SLC25A20	ENSG00000178537	3	48894369	48936426	Both
SLC25A21	ENSG00000183032	14	37147636	37642071	Both
SLC25A22	ENSG00000177542	11	790475	798316	Both
SLC25A23	ENSG00000125648	19	6436090	6465214	Both
SLC25A24	ENSG00000085491	1	108676658	108743471	Both
SLC25A25	ENSG00000148339	9	130830480	130871524	Both
SLC25A26	ENSG00000144741	3	66119285	66438540	Both
SLC25A27	ENSG00000153291	6	46620678	46645930	Both
SLC25A28	ENSG00000155287	10	101370282	101380366	Both
SLC25A29	ENSG00000197119	14	100757448	100772884	Both
SLC25A3	ENSG00000075415	12	98987369	98995946	Both
SLC25A30	ENSG00000174032	13	45967451	45992590	Both
SLC25A31	ENSG00000151475	4	128651533	128695448	Both
SLC25A32	ENSG00000164933	8	104410863	104427417	Both
SLC25A33	ENSG00000171612	1	9599541	9645237	Both
SLC25A34	ENSG00000162461	1	16062900	16067891	Both
SLC25A35	ENSG00000125434	17	8191081	8198661	Both
SLC25A36	ENSG00000114120	3	140660672	140698775	Both
SLC25A37	ENSG00000147454	8	23386318	23432976	Both
SLC25A38	ENSG00000144659	3	39424839	39438842	Both
SLC25A39	ENSG00000013306	17	42396993	42402238	Both
SLC25A4	ENSG00000151729	4	186064395	186071536	Both
SLC25A40	ENSG00000075303	7	87462883	87505672	Both
SLC25A41	ENSG00000181240	19	6426048	6433790	Both
SLC25A42	ENSG00000181035	19	19174808	19223697	Both
SLC25A43	ENSG00000077713	X	118533023	118588441	Both
SLC25A44	ENSG00000160785	1	156163880	156182587	Both
SLC25A45	ENSG00000162241	11	65142663	65151172	Both
SLC25A46	ENSG00000164209	5	110073837	110100857	Both
SLC25A47	ENSG00000140107	14	100789674	100796715	Both
SLC25A48	ENSG00000145832	5	135170338	135224326	Both
SLC25A5	ENSG00000005022	X	118602363	118605282	Both
SLC25A51	ENSG00000122696	9	37879400	37904350	Both
SLC25A52	ENSG00000141437	18	29339525	29340843	Both
SLC25A53	ENSG00000176274	X	103343898	103401708	Both
SLC25A6	ENSG00000169100	X	1505045	1511617	Both
SLC27A1	ENSG00000130304	19	17579578	17616977	IMPI
SLC27A2	ENSG00000140284	15	50474393	50528592	IMPI
SLC27A3	ENSG00000143554	1	153746830	153752633	IMPI
SLC30A6	ENSG00000152683	2	32390933	32449448	IMPI
SLC30A9	ENSG00000014824	4	41992489	42092474	Both
SLC35B3	ENSG00000124786	6	8413301	8435794	IMPI
SLC35E1	ENSG00000127526	19	16660642	16683193	IMPI
SLC35F6	ENSG00000213699	2	26987152	27004099	IMPI
SLC37A4	ENSG00000137700	11	118894824	118901616	IMPI
SLC44A1	ENSG00000070214	9	108006903	108201452	IMPI
SLC44A5	ENSG00000137968	1	75667816	76076801	IMPI
SLC4A11	ENSG00000088836	20	3208063	3219836	IMPI
SLC7A4	ENSG00000099960	22	21383007	21387129	IMPI
SLC8A3	ENSG00000100678	14	70510934	70655787	IMPI
SLC8B1	ENSG00000089060	12	113736564	113797298	Both
SLC9A6	ENSG00000198689	X	135067598	135129423	IMPI
SLC9B2	ENSG00000164038	4	103941025	104006986	IMPI
SLIRP	ENSG00000119705	14	78174414	78227447	Both
SLIT3	ENSG00000184347	5	168088745	168728133	IMPI
SLITRK3	ENSG00000121871	3	164904508	164914897	IMPI
SLMO1	ENSG00000141391	18	12407895	12432237	Both
SLMO2	ENSG00000101166	20	57608200	57617964	Both
SMAD2	ENSG00000175387	18	45357922	45457515	IMPI
SMAD7	ENSG00000101665	18	46446223	46477081	IMPI
SMARCA4	ENSG00000127616	19	11071598	11176071	IMPI
SMCP	ENSG00000163206	1	152850793	152857523	IMPI
SMDT1	ENSG00000183172	22	42475695	42480288	Both
SMIM12	ENSG00000163866	1	35178338	35325417	IMPI
SMIM20	ENSG00000250317	4	25863452	25931435	Both
SMIM4	ENSG00000168273	3	52568029	52613253	IMPI
SMIM8	ENSG00000111850	6	88032301	88052043	Both
SMS	ENSG00000102172	X	21958691	22025798	IMPI
SMURF1	ENSG00000198742	7	98625061	98741723	IMPI
SMYD5	ENSG00000135632	2	73441350	73454365	IMPI
SNAP29	ENSG00000099940	22	21213271	21245506	Both
SNCA	ENSG00000145335	4	90645250	90759466	IMPI
SNCB	ENSG00000074317	5	176047085	176057530	IMPI
SND1	ENSG00000197157	7	127292234	127732661	Both
SNN	ENSG00000184602	16	11762270	11773015	IMPI
SNPH	ENSG00000101298	20	1246960	1289972	IMPI
SOCS3	ENSG00000184557	17	76352864	76356158	IMPI
SOD1	ENSG00000142168	21	33031935	33041244	Both
SOD2	ENSG00000112096	6	160090089	160183561	Both
SOX4	ENSG00000124766	6	21593972	21598847	IMPI
SPARC	ENSG00000113140	5	151040657	151066726	IMPI
SPAST	ENSG00000021574	2	32288680	32382706	IMPI
SPATA18	ENSG00000163071	4	52917497	52963458	IMPI
SPATA19	ENSG00000166118	11	133710526	133715433	Both
SPATA20	ENSG00000006282	17	48620419	48633213	Both
SPATA22	ENSG00000141255	17	3343313	3417146	IMPI
SPATA2L	ENSG00000158792	16	89762751	89768113	IMPI
SPATA5	ENSG00000145375	4	123844229	124240605	IMPI
SPATA9	ENSG00000145757	5	94987885	95034415	IMPI
SPCS2	ENSG00000118363	11	74660292	74690076	IMPI
SPG20	ENSG00000133104	13	36875775	36944317	IMPI
SPG7	ENSG00000197912	16	89557325	89624176	Both
SPHK2	ENSG00000063176	19	49122548	49133974	MitoCarta
SPHKAP	ENSG00000153820	2	228844666	229046361	Both
SPIRE1	ENSG00000134278	18	12446511	12658133	MitoCarta
SPNS1	ENSG00000169682	16	28985542	28995869	IMPI
SPR	ENSG00000116096	2	73114489	73119287	Both
SPRYD3	ENSG00000167778	12	53458388	53473204	IMPI
SPRYD4	ENSG00000176422	12	56862301	56864763	Both
SPSB3	ENSG00000162032	16	1826713	1843701	IMPI
SPTA1	ENSG00000163554	1	158580496	158656488	IMPI
SPTLC1	ENSG00000090054	9	94794281	94877666	IMPI
SPTLC2	ENSG00000100596	14	77972340	78083116	Both
SQRDL	ENSG00000137767	15	45923346	45983492	Both
SRBD1	ENSG00000068784	2	45615819	45839304	IMPI
SRC	ENSG00000197122	20	35973088	36034453	IMPI
SRM	ENSG00000116649	1	11114641	11120081	IMPI
SRPRB	ENSG00000144867	3	133502877	133544616	IMPI
SS18L2	ENSG00000008324	3	42623332	42636606	IMPI
SSBP1	ENSG00000106028	7	141438121	141487722	Both
SSR4	ENSG00000180879	X	153058971	153063960	IMPI
ST8SIA1	ENSG00000111728	12	22216707	22589975	IMPI
STAR	ENSG00000147465	8	38001167	38008783	Both
STARD13	ENSG00000133121	13	33677272	33924767	IMPI
STARD7	ENSG00000084090	2	96850597	96874563	Both
STAT3	ENSG00000168610	17	40465342	40540586	IMPI
STK10	ENSG00000072786	5	171469077	171615390	IMPI
STOM	ENSG00000148175	9	124101355	124132531	MitoCarta
STOML2	ENSG00000165283	9	35099888	35103154	Both
STRA13	ENSG00000169689	17	79976578	79981983	IMPI
STS	ENSG00000101846	X	7137497	7272851	IMPI
STX17	ENSG00000136874	9	102668915	102732618	Both
STXBP1	ENSG00000136854	9	130374544	130457460	IMPI
STYXL1	ENSG00000127952	7	75625656	75677322	MitoCarta
SUCLA2	ENSG00000136143	13	48510622	48612125	Both
SUCLG1	ENSG00000163541	2	84650647	84687169	Both
SUCLG2	ENSG00000172340	3	67410884	67705038	Both
SUGCT	ENSG00000175600	7	40174575	40900362	Both
SUOX	ENSG00000139531	12	56390964	56400425	Both
SUPV3L1	ENSG00000156502	10	70939988	70968855	Both
SURF1	ENSG00000148290	9	136218610	136223552	Both
SYBU	ENSG00000147642	8	110586207	110704020	IMPI
SYNGAP1	ENSG00000197283	6	33387847	33421466	IMPI
SYNJ2BP	ENSG00000213463	14	70838148	70883778	Both
SYPL2	ENSG00000143028	1	110009180	110024759	IMPI
TACO1	ENSG00000136463	17	61678231	61685725	Both
TAF3	ENSG00000165632	10	7860467	8058590	IMPI
TAGLN2	ENSG00000158710	1	159887897	159895522	IMPI
TAL2	ENSG00000186051	9	108424738	108425367	IMPI
TAMM41	ENSG00000144559	3	11831916	11888393	Both
TANC2	ENSG00000170921	17	61086917	61505060	IMPI
TANGO2	ENSG00000183597	22	20004537	20053449	IMPI
TANK	ENSG00000136560	2	161993419	162092732	IMPI
TARS2	ENSG00000143374	1	150459887	150480078	Both
TAT	ENSG00000198650	16	71599563	71611033	IMPI
TAZ	ENSG00000102125	X	153639854	153650065	Both
TBC1D15	ENSG00000121749	12	72233487	72320629	IMPI
TBC1D32	ENSG00000146350	6	121400640	121655891	IMPI
TBC1D9	ENSG00000109436	4	141541919	141677274	IMPI
TBC1D9B	ENSG00000197226	5	179289066	179334859	IMPI
TBRG4	ENSG00000136270	7	45139699	45151646	Both
TBX15	ENSG00000092607	1	119425669	119532179	IMPI
TCAIM	ENSG00000179152	3	44379611	44450943	Both
TCF4	ENSG00000196628	18	52889562	53332018	IMPI
TCHP	ENSG00000139437	12	110338069	110421646	IMPI
TCIRG1	ENSG00000110719	11	67806483	67818362	IMPI
TDRD7	ENSG00000196116	9	100174232	100258407	IMPI
TDRKH	ENSG00000182134	1	151742583	151763892	Both
TEAD1	ENSG00000187079	11	12695969	12966298	IMPI
TECR	ENSG00000099797	19	14627897	14676792	IMPI
TEFM	ENSG00000172171	17	29224354	29233838	Both
TERT	ENSG00000164362	5	1253262	1295184	IMPI
TET1	ENSG00000138336	10	70320413	70454239	IMPI
TFAM	ENSG00000108064	10	60144782	60158981	Both
TFB1M	ENSG00000029639	6	155578643	155635627	Both
TFB2M	ENSG00000162851	1	246703862	246729626	Both
TFR2	ENSG00000106327	7	100218039	100240402	IMPI
TFRC	ENSG00000072274	3	195754054	195809060	IMPI
TGM1	ENSG00000092295	14	24718320	24733638	IMPI
THAP3	ENSG00000041988	1	6684926	6695646	IMPI
THAP9	ENSG00000168152	4	83821837	83841122	IMPI
THEM4	ENSG00000159445	1	151846060	151882284	Both
THEM5	ENSG00000196407	1	151819739	151826173	Both
THG1L	ENSG00000113272	5	157158205	157168456	Both
THNSL1	ENSG00000185875	10	25305587	25315593	Both
TIGAR	ENSG00000078237	12	4430371	4462338	IMPI
TIMM10	ENSG00000134809	11	57295936	57298276	Both
TIMM10B	ENSG00000132286	11	6502677	6505909	Both
TIMM10B	ENSG00000265264	11	6502715	6530208	IMPI
TIMM13	ENSG00000099800	19	2425622	2427892	Both
TIMM17A	ENSG00000134375	1	201924619	201939789	Both
TIMM17B	ENSG00000126768	X	48750730	48755426	Both
TIMM21	ENSG00000075336	18	71815746	71826197	Both
TIMM22	ENSG00000177370	17	900357	906911	Both
TIMM23	ENSG00000138297	10	51592080	51623365	Both
TIMM23B	ENSG00000204152	10	51371390	51387768	IMPI
TIMM44	ENSG00000104980	19	7991603	8008805	Both
TIMM50	ENSG00000105197	19	39971052	39984422	Both
TIMM8A	ENSG00000126953	X	100600649	100604184	Both
TIMM8B	ENSG00000150779	11	111955524	111957522	Both
[truncated: 222 more rows]
