# Supplementary material for: The contributions of mitochondrial and nuclear mitochondrial genetic variation to neuroticism
Source: Nat Commun. 2023 May 30;14:3146. doi: 10.1038/s41467-023-38480-y (PMC10229642; doi:10.1038/s41467-023-38480-y)
Supplement: Supplementary file 26 — Supplementary Data 24 [file 41467_2023_38480_MOESM26_ESM.xlsx]

## Sheet: Sheet1
Supplementary Data 24. The source of the GWAS data sets used to derive the genetic correlations.
Phenotype	Consortium	Reference	N of GWAS
Intelligence	-	Hill et al. Molecular Psychiatry (2018); Advanced Online Publication. PMID: 29326435	248482
Educational Attainment	SSGAC	Lee et al. Nature Genetics (2018); Advanced Online publication.	766345
Household Income	-	Hill, et al. Current Biology (2016); 22:3083-3089. PMID: 27818178	96900
Social Deprivation		Hill, et al. Current Biology (2016); 22:3083-3089. PMID: 27818178	112005
Parents age at Death	-	Pilling et al. Aging (2017); 9:2504-2520. PMID: 29227965.	389166
Bipolar disorder	Psychiatric Genomics Consortium (PGC)	Mullins et al. Nature Genetics (2021); 53: 817-829. PMID: 34002096	41917 cases 371 549 controls
Schizophrenia	Psychiatric Genomics Consortium (PGC)	Lam et al. Nature (2019); 51: 1670-1678. PMID: 31740837.	56418 cases 78 818 controls
MDD	Psychiatric Genomics Consortium (PGC)	Howard et al. Nature Neuroscience (2019); 22: 343-352. PMID: 30718901	246363 cases 561 190 controls
Anorexia nervosa	Psychiatric Genomics Consortium (PGC)	Watson et al. Nature Genetics (2019); 51: 1207-1214. PIMD: 31308545	16992cases 55 525 controls
ADHD	Psychiatric Genomics Consortium (PGC)	Demontis et al. Nature Genetics (2019); 51:63-75. PMID: 30478444.	20183 cases 35 191 controls
ASD	Psychiatric Genomics Consortium (PGC)	Grove et al. Nature Genetics (2019); 51:431-444. PMID: 30804558.	18381 cases 27 969 controls
Coronary Artery Disease	CARDIoGRAM	Nelson et al. Nature Genetics (2017); 49: 1385-1391. PMID: 28714975.	up to 336 924 cases + controls
Type 2 diabetes	DIAGRAM	Mahajan et al. Nature Genetics (2018); 50: 1505–1513. PMID: 30297969.	74124 cases 824 006 controls
Obesity	GIANT	Berndt et al. Nature Genetics 2013; 45:501-512, PMID: 23563607.	263407
Alzheimer's disease		Marioni et al. Translational Psychiatry (2019); 9: 161. PMID: 31171767.	378324 cases + controls
Self-Rated Health	-	Harris et al. International Journal of Epidemiology (2016); PMID:27864402	111749
Smoking (EverVsNever)	GWAS & Sequencing Consortium of Alcohol and Nicotine use (GSCAN)	Liu et al. Nature Genetics (2019); 51: 237-244. PMID: 30643251	1232091
Alcohol Intake	GWAS & Sequencing Consortium of Alcohol and Nicotine use (GSCAN)	Liu et al. Nature Genetics (2019); 51: 237-244. PMID: 30643251	941280
Subjective Wellbeing	SSGAC	Okbay et al. Nature Genetics (2016);6:624-633. PMID: 27089181	193397
BMI	GIANT	Yengo et al. Human Molecular Genetics (2018); 27:3641-3649. PMID: 30124842	∼700000
Age at First Birth	SSGAC	Barban et al. Nature Genetics (2016):12;1462-1472.PMID:27798627	222037
Number of Children	SSGAC	Barban et al. Nature Genetics (2016):12;1462-1472.PMID:27798627	318863
