# Supplementary material for: The contributions of mitochondrial and nuclear mitochondrial genetic variation to neuroticism
Source: Nat Commun. 2023 May 30;14:3146. doi: 10.1038/s41467-023-38480-y (PMC10229642; doi:10.1038/s41467-023-38480-y)
Supplement: Supplementary file 27 — Supplementary Data 25 [file 41467_2023_38480_MOESM27_ESM.xlsx]

## Sheet: Sheet1
Supplementary Data 25. Co-segregation GWAS results. P: GWAS p values (two-sided t-test from PLINK). Any nDNA markers associate with any MT haplogroup at P < 1x10-5 are shown here. No clumping was performed.
Haplogroup	CHR	BP	UKB_SNPID	P
H	1	22684940	rs781192800	9.23332e-06
H	1	24132552	rs181776299	5.31881e-06
H	1	35613951	1:35613951_CCT_C	4.92437e-06
H	1	45967063	rs761675857	8.96644e-06
H	1	85878501	rs188790690	3.69676e-06
H	1	86987698	rs139370181	5.56773e-06
H	1	86987699	rs144436344	5.56773e-06
H	1	107084437	rs144179634	4.27973e-06
H	1	107095928	rs543042928	6.41904e-07
H	1	107101752	rs191249554	1.02698e-06
H	1	107108123	rs752595393	4.60783e-07
H	1	108581204	rs543950013	6.70488e-06
H	1	177861227	rs183161371	6.2476e-06
H	1	211253356	rs182655396	9.99941e-06
H	2	32974672	rs182135079	8.60824e-06
H	2	34876377	rs6712087	5.92408e-06
H	2	36426989	rs553887266	8.21183e-06
H	2	60272898	rs141963952	9.15818e-06
H	2	60616152	rs531527204	4.84443e-06
H	2	60616158	rs549735789	5.38017e-06
H	2	60616168	rs535506897	4.84443e-06
H	2	60949776	rs553241870	5.89666e-06
H	2	61058326	2:61058326_GC_G	4.81952e-06
H	2	61212547	rs7585642	1.4749e-06
H	2	61213279	rs7589039	3.97077e-08
H	2	61216165	rs9309332	2.65496e-06
H	2	61217542	rs10188217	3.1911e-06
H	2	61218280	rs6710043	8.09034e-08
H	2	61224259	rs10181042	4.97429e-07
H	2	61230647	rs2564114	5.71465e-06
H	2	61230988	rs2564113	5.88188e-06
H	2	61231014	rs2698193	5.82484e-06
H	2	61350137	rs1177285	9.83211e-06
H	2	61394851	rs2600671	8.24869e-06
H	2	61448776	rs2290324	5.5911e-06
H	2	61472906	2:61472906_AT_A	7.96934e-06
H	2	61478497	rs4672428	7.20856e-06
H	2	61479417	rs13398770	5.49398e-06
H	2	61481090	rs2005285	7.50352e-06
H	2	61485782	rs68020555	7.89787e-06
H	2	61496141	rs35440896	9.04814e-06
H	2	61496458	2:61496458_ATTT_A	5.29658e-06
H	2	73411318	rs62151848	8.33637e-06
H	2	74064049	rs62150706	2.72699e-06
H	2	85575647	2:85575647_C_T	7.35817e-07
H	2	85951784	rs771399979	1.6797e-06
H	2	142808813	rs149322041	7.33147e-07
H	2	149272303	rs78457227	3.53729e-06
H	2	190554602	rs546578357	6.3735e-06
H	2	209035826	rs372012801	9.90786e-06
H	2	224048244	rs553781936	6.69196e-07
H	2	236822255	rs537852740	6.04217e-06
H	2	237016353	rs13019003	2.52749e-06
H	2	238796604	rs12995100	2.21409e-06
H	2	238796699	rs13012804	2.3792e-06
H	2	241514322	rs543846534	3.03768e-06
H	3	8453276	rs141354290	4.64928e-07
H	3	10345051	rs554033423	3.6024e-06
H	3	11276132	rs142637207	3.06425e-06
H	3	27409813	rs752756065	4.98788e-06
H	3	36654959	rs530695390	2.78384e-06
H	3	36655034	rs570478718	9.83109e-06
H	3	46227843	rs575237935	2.5041e-06
H	3	49401914	rs565917752	6.69799e-06
H	3	62719417	rs567789328	6.10247e-06
H	3	68269665	rs547450040	4.81274e-06
H	3	71093869	rs555695409	6.39882e-06
H	3	109785962	rs780032980	2.94231e-06
H	3	118482432	rs181690994	5.63815e-06
H	3	123926522	rs76077184	3.83249e-06
H	3	123935097	rs7618283	9.93088e-07
H	3	123938175	rs16835186	3.59851e-06
H	3	128532338	rs750509935	8.63328e-06
H	3	145721411	rs750032982	4.86955e-06
H	3	192697607	rs568926745	8.23907e-06
H	4	7979920	rs754338686	5.94555e-06
H	4	22658836	rs542890821	5.09944e-06
H	4	22748287	rs114788327	2.07461e-06
H	4	33393801	rs79986140	6.18853e-06
H	4	74219772	rs550181883	2.02693e-06
H	4	74725580	rs781711739	6.17457e-06
H	4	79303891	rs185335632	7.35439e-06
H	4	79363164	rs572316334	1.47296e-06
H	4	98560690	4:98560690_T_G	5.66264e-06
H	4	100408310	rs185629833	2.05959e-06
H	4	100420235	rs576603808	3.48667e-06
H	4	100450712	rs884275	3.21002e-07
H	4	100452447	rs187307373	3.85137e-06
H	4	100457690	rs11941470	3.06923e-07
H	4	100459866	rs7661665	3.22729e-07
H	4	100465572	rs1873516	3.40983e-07
H	4	100494553	rs3811800	3.67186e-07
H	4	100495581	rs1800803	3.78591e-07
H	4	100513580	rs13139650	4.51395e-06
H	4	100539896	rs1032355	6.59762e-06
H	4	100567329	rs188642173	2.34424e-06
H	4	125413127	rs185062989	8.34364e-06
H	4	128436321	rs182388488	3.20182e-06
H	4	166952047	rs17689976	2.66162e-06
H	4	166954204	rs12641999	8.44412e-06
H	4	166954983	rs12642792	9.49778e-06
H	4	166955340	rs72697377	7.82402e-06
H	4	166957312	rs34341517	5.91552e-06
H	4	168416049	rs536639169	4.78786e-06
H	4	175695789	rs181705901	3.92393e-06
H	4	175704312	rs9683400	4.27346e-06
H	4	175707051	rs114435852	3.68973e-06
H	4	175735112	rs148885079	5.74524e-06
H	4	175744392	rs547241997	4.22562e-06
H	4	175744592	rs147072431	4.46667e-07
H	4	179935821	rs564529488	6.22754e-06
H	4	190400331	rs192502412	6.13274e-07
H	5	2566200	rs763400509	4.89822e-06
H	5	14280895	rs574267023	2.1726e-06
H	5	20382065	rs546907491	8.61815e-06
H	5	44063285	rs529841986	7.26365e-06
H	5	50446470	rs762938452	2.73743e-06
H	5	55197412	rs568548266	9.06851e-06
H	5	82042245	rs181246144	4.12125e-06
H	5	134798723	rs251562	6.88967e-07
H	5	134798954	rs251564	1.09141e-06
H	5	134799411	rs251565	8.96903e-06
H	5	134801438	rs251567	1.52293e-06
H	5	134802630	rs251568	1.38117e-06
H	5	134804456	rs251570	1.13361e-06
H	5	134805525	rs251572	1.296e-06
H	5	134805653	rs251574	1.21392e-06
H	5	134807010	rs251575	1.40635e-06
H	5	143236605	rs571785772	6.49549e-06
H	5	171857881	rs564647732	9.3821e-06
H	6	19521873	rs552282027	3.05347e-06
H	6	19543634	rs576953592	3.99761e-06
H	6	19548313	rs578219790	5.42234e-06
H	6	25186568	rs9295648	3.78632e-07
H	6	25194571	rs34344488	1.19971e-06
H	6	25195588	6:25195588_GA_G	2.33386e-06
H	6	25199042	rs9393624	2.45076e-06
H	6	41912628	rs151263675	8.03322e-06
H	6	52764062	rs758747055	8.83367e-06
H	6	57959589	rs758279756	7.33351e-06
H	6	57997033	rs545315389	8.75348e-06
H	6	72461820	rs185694882	4.23547e-06
H	6	72465528	rs529872986	4.5742e-06
H	6	72469501	rs182520542	8.20151e-06
H	6	72471001	rs186998031	4.6598e-06
H	6	72473123	rs372348706	5.07768e-06
H	6	72473194	rs113789608	8.9349e-06
H	6	72475020	rs76461217	4.92674e-06
H	6	72477189	rs190275981	4.70784e-06
H	6	72480328	6:72480328_GT_G	4.88601e-06
H	6	72483692	rs117392568	6.22021e-06
H	6	72483882	rs183872293	7.15931e-06
H	6	72487226	rs184382155	6.19022e-06
H	6	72487564	rs189195174	7.6653e-06
H	6	72497735	rs373941740	3.27784e-06
H	6	72503781	rs377030808	5.32079e-06
H	6	72504983	rs187988397	6.5635e-06
H	6	72506863	rs182771366	8.1184e-06
H	6	72516965	rs184045579	5.90209e-06
H	6	72518737	rs140247746	6.60607e-06
H	6	72519037	rs188558148	6.91231e-06
H	6	72521350	rs187739827	7.07757e-06
H	6	72523026	6:72523026_GA_G	5.33655e-06
H	6	72525818	rs185322576	8.13995e-06
H	6	72529679	rs149226883	4.8465e-06
H	6	72529942	rs182913667	4.61219e-06
H	6	72530100	rs368073343	4.81346e-06
H	6	72532559	rs151096877	4.5515e-06
H	6	72532656	rs181516129	4.41045e-06
H	6	72533024	rs185896692	8.09047e-06
H	6	72535019	rs184394647	4.82754e-06
H	6	72535216	rs113622049	4.83509e-06
H	6	72536147	rs189229659	7.19967e-06
H	6	72536401	rs542070634	1.82078e-06
H	6	72536616	rs370579678	9.93474e-06
H	6	72536654	rs374601263	5.86125e-06
H	6	72536857	rs568379661	5.86705e-06
H	6	72537001	6:72537001_T_C	6.97753e-06
H	6	72537691	rs547736968	4.07994e-06
H	6	72538511	rs368800840	4.01813e-06
H	6	72543452	rs186054469	6.13273e-06
H	6	72543783	rs117056475	6.26646e-06
H	6	72544266	rs190310381	7.78879e-06
H	6	72544642	rs193246601	6.2971e-06
H	6	72544643	rs185749136	4.80625e-06
H	6	72545919	rs373681836	8.32255e-06
H	6	72546600	rs79546275	8.6198e-06
H	6	72546674	rs186047369	6.0938e-06
H	6	72546820	rs180907133	8.64245e-06
H	6	72547027	rs187008377	5.07441e-06
H	6	72547178	rs190961687	8.49525e-06
H	6	72547435	rs187476587	9.91566e-06
H	6	72547570	rs190045266	4.74042e-06
H	6	72547619	rs183203619	8.72803e-06
H	6	72547812	rs192157080	9.15932e-06
H	6	72548432	rs184462726	8.28622e-06
H	6	72548575	rs189231089	8.67932e-06
H	6	72548604	rs192905566	5.04786e-06
H	6	72548632	rs189876388	9.84224e-06
H	6	72549151	rs181991179	4.841e-06
H	6	72549399	rs368634516	4.64933e-06
H	6	72549732	rs186916169	5.01127e-06
H	6	72550087	rs192481095	5.04136e-06
H	6	72550541	rs192819933	9.36237e-06
H	6	72550565	rs185343311	5.13125e-06
H	6	72551338	rs112365318	5.19929e-06
H	6	72552008	rs181527774	5.35861e-06
H	6	72552028	rs187074613	5.09556e-06
H	6	72552031	rs191109962	5.09556e-06
H	6	72553682	rs138399524	6.89529e-06
H	6	72554039	rs192389629	7.44048e-06
H	6	72554252	rs188797769	8.69977e-06
H	6	72555110	rs117952151	8.42063e-06
H	6	72556140	rs370956954	9.39841e-06
H	6	72556543	rs185427040	9.00392e-06
H	6	72557999	rs141571754	9.68905e-06
H	6	72558121	rs183571338	8.18331e-06
H	6	72559930	rs118124227	7.8325e-06
H	6	72561873	rs192601869	9.64578e-06
H	6	72562085	rs148157078	8.32316e-06
H	6	96867275	rs189624448	7.87151e-06
H	6	111654567	rs143754028	2.58561e-06
H	6	120859306	rs75306303	5.15714e-06
H	6	126751195	rs534341734	9.18543e-07
H	6	132382025	rs553954731	8.08209e-06
H	6	132559519	rs750516380	5.99587e-06
H	6	140236901	rs774797584	7.97278e-06
H	6	149199344	rs548965177	4.37535e-06
H	6	162525312	rs575251881	9.60125e-06
H	7	8095539	rs548562129	3.23444e-07
H	7	25334531	rs574117065	5.73276e-06
H	7	52992822	rs150213074	5.24869e-06
H	7	52998169	rs145532802	8.08485e-06
H	7	53004725	rs1689292	9.97441e-06
H	7	53005243	rs1731304	8.146e-06
H	7	53005343	rs1731305	8.06226e-06
H	7	53024942	rs117001133	3.98352e-06
H	7	53037280	rs61450508	7.55941e-06
H	7	53038933	rs146655628	8.51805e-06
H	7	53039055	rs148173244	6.95134e-06
H	7	53041862	rs11971118	7.44212e-06
H	7	53042626	rs75426579	7.36377e-06
H	7	53043619	rs140277897	8.0058e-06
H	7	53044512	rs114126494	7.16175e-06
H	7	53046615	rs74449262	7.97935e-06
H	7	53047033	rs78313524	5.74228e-06
H	7	53047618	rs2091642	7.55918e-06
H	7	53052594	rs112642156	7.0732e-06
H	7	53058790	rs145450259	7.05905e-06
H	7	53086695	7:53086695_GAA_G	7.82935e-06
H	7	53093097	7:53093097_CT_C	4.81525e-06
H	7	64738983	rs368845617	4.28532e-06
H	7	64763799	rs372613418	7.36161e-06
H	7	72148393	rs544863223	6.69912e-06
H	7	72348183	rs534569995	9.52808e-06
H	7	84509899	7:84509899_G_A	5.34274e-06
H	7	84650557	rs574030595	4.62678e-06
H	7	85232468	rs140497433	2.04737e-06
H	7	85251079	rs564755576	5.48135e-06
H	7	92949359	rs556702852	6.41241e-06
H	7	93284465	rs539270262	9.37853e-06
H	7	99037716	rs556615995	9.01446e-06
H	7	102078564	rs528351262	1.16808e-06
H	7	105053137	rs146829061	2.41186e-06
H	7	111620071	rs540156496	2.53196e-06
H	7	155177157	rs78923115	8.97754e-06
H	8	2822858	rs562811980	6.36777e-06
H	8	15349756	8:15349756_T_A	2.89735e-06
H	8	31560350	rs527895365	1.29616e-06
H	8	34852741	rs566158293	5.94181e-06
H	8	58668928	rs531512925	2.03646e-06
H	8	66692248	rs541474275	6.63047e-06
H	8	66994363	rs552705693	7.79377e-07
H	8	79137331	rs16905553	3.72325e-06
H	8	104331709	rs769403879	8.25433e-06
H	8	109204785	8:109204785_CAAACA_C	2.26445e-06
H	8	131903316	rs553312032	5.00615e-06
H	8	135640656	rs572844464	6.89466e-06
H	8	136268338	rs180868584	5.22088e-06
H	8	136580146	rs183641492	3.97755e-06
H	9	17022693	rs564513702	7.03544e-06
H	9	17862448	rs556600404	7.1545e-06
H	9	17882227	rs771597546	9.23838e-06
H	9	28192135	rs116885976	5.00892e-06
H	9	28210616	rs190735581	9.86362e-06
H	9	30528805	rs533829674	6.71181e-06
H	9	39575995	9:39575995_AG_A	1.78179e-06
H	9	73259327	rs117084141	2.30417e-06
H	9	100504658	rs145392928	4.5968e-06
H	9	104156632	rs559036527	9.041e-06
H	9	133314469	rs62581037	9.16831e-06
H	9	137821382	rs143209243	6.78769e-06
H	10	31693149	rs149011785	5.67942e-06
H	10	56575106	rs117931283	7.82008e-06
H	10	72137031	rs539583965	8.24138e-06
H	10	79444666	rs182183273	4.65475e-06
H	10	98388589	rs9664153	4.795e-06
H	11	84395708	rs118128180	3.97781e-06
H	11	96152204	rs538834309	6.38294e-06
H	11	96285380	rs187924144	2.5172e-06
H	11	111853768	rs182950399	9.05926e-06
H	11	115986807	rs538980730	9.24077e-06
H	11	118240622	rs555680817	4.89032e-06
H	11	118297968	rs188652794	5.3014e-06
H	11	118305920	rs9332743	5.41669e-06
H	11	124555909	rs12807021	1.53606e-06
H	11	128252513	rs534272559	6.05133e-06
H	11	128274760	rs80352921	4.5264e-06
H	11	128303072	rs187161701	1.15519e-06
H	11	134374874	rs191635418	7.09462e-06
H	11	134402783	rs532554412	5.00795e-06
H	12	28405175	rs188249139	2.21113e-06
H	12	43516924	rs61924942	1.03499e-06
H	12	43557131	rs12425222	1.89923e-06
H	12	43590792	rs35078330	4.09012e-06
H	12	43595523	rs1812699	4.20296e-06
H	12	43659225	rs34785888	2.86588e-06
H	12	82978566	rs12231570	1.40543e-06
H	12	82987739	rs141855853	2.91623e-06
H	12	87488454	rs184453116	6.8913e-06
H	12	89577126	rs192900749	7.30402e-06
H	12	117869265	rs113630471	5.95679e-06
H	13	19264197	13:19264197_G_C	6.63246e-06
H	13	23951713	rs144119535	8.68375e-06
H	13	34977353	rs548536176	5.79582e-06
H	13	34987033	rs551164690	5.80698e-06
H	13	35079458	rs561035559	7.39652e-06
H	13	59979572	rs549805568	5.90174e-06
H	13	67387008	rs191100739	1.49488e-06
H	13	67398195	rs867222732	8.68923e-06
H	13	91143600	rs557745502	9.03536e-06
H	14	42940072	rs561374313	4.55947e-06
H	14	80171616	rs531984897	1.26068e-06
H	14	91414341	rs778109134	4.63997e-07
H	15	38188286	rs775201833	7.1153e-06
H	15	86930762	rs142920051	6.35012e-06
H	15	86944407	rs572648547	6.13202e-06
H	15	101358829	rs578101173	6.44946e-06
H	15	101488745	rs188870319	1.61213e-06
H	16	2988334	rs201029011	5.27654e-06
H	16	5142395	rs867356619	8.58525e-06
H	16	8232177	rs550941886	2.0631e-06
H	16	22655468	rs184663559	3.44831e-06
H	16	23789186	rs563328439	4.9684e-06
H	16	52778715	rs544585979	2.10025e-06
H	16	76729356	rs546669179	8.21902e-06
H	16	76764378	rs575799734	8.73385e-06
H	16	88915860	rs193019998	1.56285e-07
H	17	3637589	rs563127841	8.80404e-06
H	17	8214508	rs537136306	7.53243e-07
H	17	10896014	rs76925996	3.45651e-06
H	17	14153899	17:14153899_ATT_A	7.97238e-06
H	17	15062991	rs76100610	5.32049e-06
H	17	15066381	rs117165740	6.96519e-06
H	17	15072135	rs77036981	4.66057e-06
H	17	15074131	rs142405521	5.01895e-06
H	17	15074828	rs61005271	9.06877e-06
H	17	15075412	rs191926271	7.6899e-06
H	17	15075421	rs201029621	6.25146e-06
H	17	15078820	rs4636946	9.32106e-06
H	17	15083198	rs12103534	5.94188e-06
H	17	15083481	rs9899379	6.06578e-06
H	17	15084908	rs75780450	1.39649e-06
H	17	15085127	rs73977960	2.31518e-06
H	17	15085136	rs73977961	1.8171e-06
H	17	15085461	rs74649936	3.4814e-06
H	17	15085977	rs4791614	3.71935e-06
H	17	15091186	rs561780720	3.19973e-06
H	17	15092648	rs117966920	1.69729e-06
H	17	15096780	rs74762487	2.0925e-06
H	17	15098319	rs2215236	1.81609e-06
H	17	15099895	rs76906435	2.13077e-06
H	17	15104720	rs112823499	1.71765e-06
H	17	15105116	rs1019134	2.64222e-06
H	17	15115707	rs9889622	3.98575e-06
H	17	15123118	rs149354567	3.17611e-06
H	17	15133406	rs13027	3.27169e-06
H	17	15136819	rs72812936	5.5145e-06
H	17	15138112	17:15138112_TC_T	8.08507e-06
H	17	15141354	rs7215851	9.6542e-06
H	17	15142316	rs6502439	4.82833e-06
H	17	15142755	rs3744333	6.49806e-06
H	17	15143901	rs72812947	6.53136e-06
H	17	15146038	rs59723054	6.02084e-06
H	17	15146973	rs141316212	6.11551e-06
H	17	15147109	rs145043464	5.8444e-06
H	17	15149905	rs740649	6.01356e-06
H	17	18161992	rs562279387	5.02134e-06
H	17	18246255	rs575598575	2.21797e-06
H	18	3862486	rs577015595	8.6731e-06
H	18	36354293	rs531682255	2.09839e-06
H	18	46192395	rs66795714	3.58487e-06
H	18	47520789	rs530541432	9.8201e-06
H	18	50072351	rs73448985	5.75857e-06
H	18	50188290	18:50188290_TA_T	7.6972e-06
H	18	54768815	rs550447569	5.28248e-06
H	18	67565578	rs529510211	1.8488e-06
H	18	67592092	rs571495424	4.49149e-06
H	18	67620374	rs553366098	3.8378e-07
H	18	69255932	rs766575477	7.29651e-06
H	19	13159859	rs148340480	5.14764e-06
H	19	15202789	rs16980317	6.34568e-06
H	19	18529727	rs569331958	7.45156e-06
H	19	31141231	rs79752386	5.67168e-06
H	19	38682042	rs143159585	7.40376e-06
H	19	45089086	rs140857689	8.80618e-06
H	19	51040686	19:51040686_GT_G	9.94702e-06
H	20	2904834	rs552923900	9.51002e-06
H	20	12246700	rs563900777	9.9433e-06
H	20	51283609	rs151004497	1.79472e-06
H	20	51289922	rs140571988	5.8917e-07
H	20	52095880	rs76196044	2.6342e-06
H	21	24889529	rs750807244	5.52248e-06
H	21	30493906	rs150356455	7.56987e-06
H	21	37672650	rs572205646	7.29907e-06
H	21	42419051	21:42419051_CAGG_C	8.03223e-06
H	22	41508004	rs546620968	8.59525e-06
HV	1	569515	rs532051553	4.94634e-06
HV	1	786704	1:786704_AC_A	8.94399e-06
HV	1	2033832	rs578126862	4.03434e-06
HV	1	2039835	rs143116740	2.72872e-08
HV	1	2051145	rs565748307	4.43596e-07
HV	1	2075488	rs187381434	1.56459e-07
HV	1	2129392	rs535846008	9.54924e-08
HV	1	2267153	rs560513879	8.53234e-09
HV	1	2498237	rs560780878	7.54185e-07
HV	1	2550328	rs780335360	6.2241e-06
HV	1	2616235	rs536977490	1.24621e-06
HV	1	2710610	rs532114890	2.45477e-06
HV	1	2973280	rs553456168	1.92674e-09
HV	1	3155412	rs546082846	8.93229e-06
HV	1	3289462	rs530899385	1.02953e-06
HV	1	4853516	rs182002494	4.51644e-06
HV	1	4976526	rs756383654	3.54796e-08
HV	1	5304626	rs185002898	1.37551e-06
HV	1	5946151	rs182109921	2.24059e-06
HV	1	5957727	rs115826797	5.61644e-06
HV	1	5972952	rs527451432	2.25455e-06
HV	1	5979975	rs537288187	2.28214e-06
HV	1	6303663	1:6303663_C_T	8.1681e-06
HV	1	6443087	1:6443087_GGCTACCACGCCCAGCTATTTTTCGT_G	6.87609e-06
HV	1	7745869	rs757969946	1.33017e-06
HV	1	8409302	rs551419365	1.04934e-07
HV	1	8426933	rs564723126	9.06161e-06
HV	1	8455172	rs565543572	4.26527e-06
HV	1	9204058	rs137939321	1.87761e-07
HV	1	9205111	rs79078458	3.00484e-07
HV	1	9206567	rs139994707	5.05811e-06
HV	1	9210071	rs74744923	6.25937e-06
HV	1	9837590	rs189148607	2.13037e-06
HV	1	9935882	rs529181922	4.9224e-06
HV	1	10265784	rs551895038	6.90096e-06
HV	1	10338649	rs751561658	7.11448e-06
HV	1	10482957	rs567084079	9.43113e-07
HV	1	10617468	rs541267773	9.16983e-06
HV	1	11147484	rs199533131	2.61592e-06
HV	1	12223014	rs553907312	8.0828e-06
HV	1	12479962	rs148690758	2.06963e-06
HV	1	12787025	rs139664249	7.15141e-06
HV	1	14008422	rs747890423	8.79342e-06
HV	1	15347062	rs778051560	4.04911e-07
HV	1	15351380	rs143715219	4.40163e-06
HV	1	15512675	rs139530976	3.35267e-07
HV	1	15627590	rs140892290	4.19853e-06
HV	1	15639920	rs79093484	2.04759e-06
HV	1	15640482	rs146016302	1.86962e-06
HV	1	15791721	rs548330346	1.61403e-06
HV	1	15976497	rs543602441	5.21126e-07
HV	1	17294742	rs138297402	8.54143e-06
HV	1	17351050	rs556533248	8.14572e-06
HV	1	17445691	rs529210752	1.65841e-06
HV	1	17876051	rs77809576	7.78548e-06
HV	1	17907009	rs559592638	4.51921e-07
HV	1	17912116	rs78483858	6.40809e-06
HV	1	18277047	rs529784910	7.77909e-07
HV	1	18357813	rs550933329	8.95746e-08
HV	1	18561432	rs545105416	4.85366e-08
HV	1	20018934	rs763359596	3.20759e-08
HV	1	20325185	rs781742491	1.08977e-06
HV	1	20621547	rs572835500	1.4653e-06
HV	1	21250741	rs528586280	1.6257e-07
HV	1	21417906	rs575019358	9.25796e-06
HV	1	21856686	rs750747847	4.0489e-06
HV	1	23897764	rs566284212	4.22123e-06
HV	1	24469105	rs759717276	1.97014e-08
HV	1	24945283	rs559700497	6.6495e-06
HV	1	25061553	rs538032228	1.87414e-06
HV	1	25201585	rs113419547	3.17966e-06
HV	1	26336812	rs9438607	7.91864e-06
HV	1	26413858	rs776014349	4.02119e-06
HV	1	27327679	rs546948461	9.30467e-06
HV	1	29872093	rs534186484	1.29168e-08
HV	1	30598002	rs188662428	9.60338e-07
HV	1	31375223	rs12087934	1.77637e-07
HV	1	31543814	1:31543814_G_A	6.59673e-06
HV	1	32096170	rs751336341	3.17794e-07
HV	1	32279278	rs77910163	6.96075e-08
HV	1	32283207	rs77691575	4.01375e-07
HV	1	32454026	rs539776174	5.21712e-06
HV	1	32464486	rs540489393	3.45801e-06
HV	1	32529656	rs559242277	1.50043e-06
HV	1	32591361	rs191633433	9.32836e-07
HV	1	32627581	rs181170354	9.80396e-07
HV	1	32834616	rs776667329	7.86331e-06
HV	1	33499558	rs767218134	2.81794e-08
HV	1	33590731	rs560379611	3.64863e-06
HV	1	33600313	rs750205104	9.56589e-06
HV	1	33950574	rs563020343	3.99311e-06
HV	1	34160838	rs579084	3.50511e-06
HV	1	34164684	rs59686720	1.70781e-06
HV	1	34170981	rs499654	4.28138e-07
HV	1	35840820	rs571782001	1.59047e-08
HV	1	35878032	rs143626569	5.69038e-08
HV	1	36223630	rs143066993	8.89542e-07
HV	1	36476670	rs562969541	7.55325e-06
HV	1	36515526	rs537411706	5.22638e-07
HV	1	37172185	rs144682774	5.01592e-06
HV	1	38380986	rs574174634	2.25258e-06
HV	1	38721233	1:38721233_AT_A	3.56388e-06
HV	1	39379509	rs565170521	8.31845e-07
HV	1	39893676	rs202165997	7.58086e-10
HV	1	40071497	rs763547789	1.78048e-07
HV	1	40090107	rs745811962	9.00425e-10
HV	1	40205783	rs529461724	2.26449e-07
HV	1	41343048	rs188258965	8.81097e-06
HV	1	41676908	rs527487691	1.78321e-06
HV	1	42762730	rs760074323	9.0896e-06
HV	1	44451654	rs774516755	6.66832e-06
HV	1	45186727	rs528900869	2.21839e-06
HV	1	47173956	rs184844398	1.16512e-07
HV	1	47932675	rs186009508	5.96482e-06
HV	1	48056578	1:48056578_G_T	2.92762e-07
HV	1	48056579	1:48056579_A_T	3.23199e-07
HV	1	48398057	rs771227691	1.89933e-06
HV	1	48500533	rs558835184	9.98873e-07
HV	1	48544584	rs79057962	2.28095e-07
HV	1	48604592	rs72902013	8.37506e-07
HV	1	48879467	rs574508986	8.63797e-07
HV	1	49619934	rs770036272	5.15724e-07
HV	1	49647030	rs772221564	2.81433e-07
HV	1	50396347	rs376489901	3.46141e-08
HV	1	50516458	rs548518472	2.63144e-06
HV	1	51105892	1:51105892_A_C	6.21488e-06
HV	1	51473736	1:51473736_G_A	7.79471e-06
HV	1	51866825	rs542902495	4.53474e-06
HV	1	51905417	1:51905417_T_C	4.20615e-06
HV	1	52691883	rs368222121	8.38868e-06
HV	1	55108567	rs142207979	8.27976e-06
HV	1	55415388	rs556518122	9.52516e-06
HV	1	56547083	rs751371951	4.03216e-06
HV	1	57159798	rs552532499	5.81933e-07
HV	1	57201490	rs765435150	6.8032e-07
HV	1	57243340	1:57243340_C_T	3.75064e-07
HV	1	57386203	rs762504585	7.39909e-06
HV	1	57437685	rs546372862	4.47806e-06
HV	1	58153286	rs543246316	3.26142e-08
HV	1	58264016	rs761719970	2.18601e-08
HV	1	59321200	rs753273159	6.04747e-06
HV	1	59530807	rs374354422	9.77714e-06
HV	1	59620909	rs535797124	7.21855e-06
HV	1	59655677	rs556475380	1.46498e-06
HV	1	59678414	rs140177723	3.0221e-06
HV	1	59696154	rs191593094	3.78505e-07
HV	1	59717574	rs542857811	4.23408e-06
HV	1	59967366	rs547851948	1.28156e-06
HV	1	60214219	rs749171140	8.36122e-09
HV	1	60413189	rs529718443	1.18309e-07
HV	1	60420798	rs760733424	4.63198e-06
HV	1	60858485	rs534526287	4.07693e-09
HV	1	61194848	rs748983831	1.03052e-07
HV	1	61496007	rs554376671	7.69879e-06
HV	1	61635604	1:61635604_TA_T	5.89814e-06
HV	1	61635609	rs530908464	1.00538e-06
HV	1	61675824	rs139196205	3.70596e-06
HV	1	63432054	rs142280234	2.6036e-09
HV	1	63432589	rs112713170	7.13967e-08
HV	1	63432606	rs113822772	7.18373e-08
HV	1	63435142	rs112417072	5.81538e-08
HV	1	63435838	rs114708075	1.12712e-07
HV	1	63436211	rs115920362	1.13169e-07
HV	1	63438205	rs111834500	7.81082e-08
HV	1	63440293	rs114365933	1.33784e-07
HV	1	63443043	rs116814040	8.75915e-08
HV	1	63443820	rs199959221	7.11232e-07
HV	1	63855936	rs766794895	4.35374e-07
HV	1	64102162	rs563363757	3.27978e-07
HV	1	64218178	rs193127301	1.21349e-09
HV	1	65319948	rs564752679	3.02192e-07
HV	1	65845925	rs529813349	6.40385e-06
HV	1	66147089	rs189869510	5.08405e-06
HV	1	66626128	rs527352723	6.9225e-06
HV	1	66650832	rs554448995	6.89262e-07
HV	1	66981862	rs543068062	4.41528e-06
HV	1	67031394	rs558822684	3.04062e-07
HV	1	67149473	rs539186849	5.96527e-06
HV	1	68476786	rs749340878	7.01327e-06
HV	1	68724773	1:68724773_TG_T	1.06559e-06
HV	1	68732596	rs546206898	2.62302e-06
HV	1	69566704	rs533369262	4.12046e-06
HV	1	69738900	rs562455440	5.49844e-09
HV	1	69885267	1:69885267_C_T	1.40776e-06
HV	1	69963572	rs59871929	5.79827e-09
HV	1	69983749	rs572871743	2.8164e-06
HV	1	70260592	1:70260592_T_C	8.33903e-06
HV	1	70497191	1:70497191_T_C	6.06322e-06
HV	1	70919912	1:70919912_A_G	4.25775e-06
HV	1	70935625	1:70935625_T_C	2.75135e-06
HV	1	71865151	rs575329218	1.06925e-06
HV	1	73301329	rs529425550	4.04177e-06
HV	1	76406990	rs574566519	5.67169e-07
HV	1	76832754	rs555061016	3.19699e-06
HV	1	76860791	rs538253408	3.90053e-06
HV	1	76973768	rs11162169	6.70957e-06
HV	1	77199311	rs143930768	6.02545e-06
HV	1	77248673	rs116029175	8.99183e-06
HV	1	78379751	rs534976072	4.41846e-08
HV	1	79037626	rs562030300	1.53982e-08
HV	1	79204659	rs760702753	1.89239e-09
HV	1	79481175	rs568836318	8.96137e-07
HV	1	79507260	rs544856088	2.90606e-07
HV	1	79848986	rs143017259	5.0806e-07
HV	1	79865778	rs746125637	3.13306e-06
HV	1	82589123	rs762147640	1.13885e-06
HV	1	84993546	rs6688331	7.77698e-06
HV	1	84993854	rs72948493	3.2478e-06
HV	1	84994311	rs72948498	7.93516e-06
HV	1	84994427	rs11800617	6.75226e-06
HV	1	84995363	rs111709167	8.30178e-06
HV	1	84997140	rs113125621	5.49541e-06
HV	1	84998637	rs34769319	7.58061e-06
HV	1	84999897	rs72950307	7.71642e-06
HV	1	85001426	rs11801376	7.42469e-06
HV	1	85002212	rs11801784	5.24369e-06
HV	1	85008200	rs72950320	9.09078e-06
HV	1	85009864	rs6576716	6.43661e-06
HV	1	85010814	rs145415114	7.57147e-06
HV	1	85014679	rs2911574	7.12034e-06
HV	1	85027090	rs72950348	5.70911e-06
HV	1	85029920	rs72950351	8.16876e-06
HV	1	85032435	rs113016659	5.35219e-06
HV	1	85032592	rs113692451	5.35392e-06
HV	1	85036602	rs57295979	5.92807e-06
HV	1	85062213	rs80240169	3.28977e-06
HV	1	85063195	rs72952106	3.31205e-06
HV	1	85086749	rs11802361	5.06318e-06
HV	1	85094091	rs11806835	5.57542e-07
HV	1	85248689	rs140358461	4.03861e-06
HV	1	85406961	rs140896249	1.6169e-06
HV	1	85881001	1:85881001_C_T	5.77483e-06
HV	1	86003165	rs529524686	7.78675e-09
HV	1	86289153	rs148502694	3.71518e-06
HV	1	86481174	rs560740121	6.87612e-06
HV	1	87163788	rs763802290	3.56794e-07
HV	1	87749326	rs573227737	4.11093e-07
HV	1	87793196	rs548322572	1.40554e-06
HV	1	88043096	rs556671945	7.94914e-06
HV	1	88988280	rs760453607	6.1991e-06
HV	1	89104687	rs748864325	2.62658e-06
HV	1	89200325	rs770612854	3.42011e-08
HV	1	89388004	rs766528079	3.09301e-08
HV	1	89469809	rs759569924	5.26461e-06
HV	1	90059494	rs142217195	1.33699e-07
HV	1	90721049	rs193262651	3.23567e-06
HV	1	90803757	rs139052777	4.17995e-06
HV	1	93188416	rs754850681	1.17956e-09
HV	1	93189624	1:93189624_T_C	1.68604e-07
HV	1	93357975	rs552135648	8.11814e-06
HV	1	94508012	rs184070946	5.52351e-06
HV	1	94630570	rs748367061	5.80991e-06
HV	1	95430407	rs558463394	2.71371e-06
HV	1	95569820	rs766405856	8.18447e-06
HV	1	95571158	rs752836068	8.17724e-06
HV	1	95684623	rs192222423	5.34186e-06
HV	1	97396618	rs555896411	2.4759e-06
HV	1	97508186	rs748583879	7.61629e-06
HV	1	97844137	rs770484696	8.59769e-07
HV	1	98567664	rs188214351	1.53971e-06
HV	1	98579386	rs114867304	2.49609e-06
HV	1	98583325	rs773762580	6.43561e-06
HV	1	98699227	rs566325845	8.86515e-06
HV	1	98764546	rs554817257	6.77286e-06
HV	1	99100235	rs554912538	1.16959e-06
HV	1	99106279	rs561061916	1.52238e-06
HV	1	99110613	rs551527397	6.03758e-07
HV	1	99140852	rs9324396	1.68143e-06
HV	1	99155315	rs566257518	7.97469e-07
HV	1	99168158	rs567810388	8.59247e-07
HV	1	99171005	rs577139228	8.78789e-07
HV	1	99180143	rs555471759	8.27492e-07
HV	1	99217070	rs374538583	1.00438e-06
HV	1	99232787	rs532420184	7.18399e-07
HV	1	99233391	rs369519311	7.45471e-07
HV	1	99238085	rs548595904	1.09734e-06
HV	1	99250682	rs546175921	3.51841e-06
HV	1	99260461	rs568943436	7.26146e-07
HV	1	99260807	rs112685593	7.9417e-06
HV	1	99262344	rs146060939	7.13375e-06
HV	1	99265345	rs371119405	8.38714e-06
HV	1	99267097	rs532032250	7.22021e-06
HV	1	99352823	rs572222250	6.37135e-07
HV	1	99457987	rs528053668	7.68559e-09
HV	1	99495176	rs561414923	1.53967e-08
HV	1	99515569	rs144498822	7.76381e-06
HV	1	100455057	1:100455057_C_T	9.22764e-06
HV	1	100842888	rs765211999	4.45323e-06
HV	1	101090759	rs563760473	5.19262e-06
HV	1	101184642	rs200240165	4.13162e-06
HV	1	101337393	rs777103212	1.64131e-07
HV	1	101393333	rs531719833	1.49597e-06
HV	1	101635379	rs747419612	2.00511e-06
HV	1	101827033	rs563410050	1.46212e-06
HV	1	102048664	rs763687956	2.89431e-06
HV	1	102129663	rs534118356	8.00239e-08
HV	1	102207810	rs556037599	1.50517e-06
HV	1	102658618	rs758028193	6.09137e-06
HV	1	102873705	rs180926029	5.43413e-06
HV	1	102904423	rs80118412	8.53259e-06
HV	1	102931005	rs558526110	1.9984e-06
HV	1	102963966	rs183014042	1.19833e-06
HV	1	104588419	rs760385137	2.20534e-06
HV	1	104815083	rs762310476	4.35412e-06
HV	1	104842967	rs75700890	2.95845e-06
HV	1	104846126	rs115143186	1.88347e-06
HV	1	104846324	rs77112571	1.92842e-06
HV	1	104846523	rs80064613	3.61472e-06
HV	1	104847745	rs74375248	9.42193e-07
HV	1	104965881	rs185443462	7.71839e-06
HV	1	105007932	rs564245384	8.85816e-06
HV	1	105042746	rs574865430	2.04771e-09
HV	1	105405304	rs539155158	9.22166e-08
HV	1	105635995	rs768576656	5.11618e-06
HV	1	105860875	rs578122208	2.32006e-06
HV	1	106408517	rs748581945	9.10014e-06
HV	1	107892060	rs547973537	5.64204e-06
HV	1	108040048	rs183336502	3.13949e-06
HV	1	108114898	rs149593145	6.20097e-06
HV	1	108177727	rs566281770	1.68413e-06
HV	1	108177728	rs533762657	1.68413e-06
HV	1	108190466	rs141653348	6.82909e-06
HV	1	108190501	rs146203400	6.82726e-06
HV	1	108261000	rs550985655	9.77435e-06
HV	1	108278988	rs550929403	9.59533e-06
HV	1	108288316	rs182546655	9.46584e-06
HV	1	108489455	rs549995639	7.76048e-06
HV	1	108568484	rs781760050	1.89836e-06
HV	1	109817865	rs192338753	5.59696e-07
HV	1	109905843	rs148013123	1.62879e-06
HV	1	110186810	rs767136736	4.26723e-06
HV	1	110490775	rs544294753	1.76271e-07
HV	1	111001809	rs542683358	3.73545e-06
HV	1	111227750	rs533088608	1.6712e-06
HV	1	111291753	rs563615664	5.8957e-07
HV	1	111388703	rs533780739	7.67796e-06
HV	1	111462251	rs757401299	1.48369e-07
HV	1	111755832	rs747424752	6.00465e-06
HV	1	112065384	rs376482411	4.41467e-07
HV	1	112212074	rs192957269	4.24778e-06
HV	1	112241037	rs117784017	9.14358e-08
HV	1	113937556	rs182416449	7.37446e-06
HV	1	116247221	1:116247221_T_G	4.84525e-06
HV	1	116421832	rs550156539	9.61689e-06
HV	1	117124267	rs541635232	5.17752e-06
HV	1	117575632	rs755368983	8.23529e-06
HV	1	117634641	rs773701467	2.88756e-06
HV	1	118787676	1:118787676_A_C	9.20957e-06
HV	1	119843576	rs587708706	6.35946e-08
HV	1	119885545	rs183045498	1.37469e-06
HV	1	144610740	rs187558582	2.1284e-06
HV	1	145518600	rs77479945	3.25273e-06
HV	1	145678836	rs781833289	6.35603e-07
HV	1	146470901	rs587733966	2.03979e-06
HV	1	146593915	rs75365816	2.88785e-06
HV	1	146593944	rs79365757	2.9851e-06
HV	1	146594841	rs111666024	2.82824e-06
HV	1	147412473	rs587757174	1.49232e-12
HV	1	150415354	rs782150065	1.20887e-06
HV	1	153526321	rs754091857	9.88995e-06
HV	1	155324588	rs545409433	4.6738e-06
HV	1	155557331	rs529345971	4.69292e-10
HV	1	156784920	rs140223547	3.37906e-08
HV	1	156996548	rs542398891	3.21519e-06
HV	1	157002560	rs550789480	3.77803e-06
HV	1	157046747	rs530369024	2.42684e-07
HV	1	157189321	rs779460517	3.40681e-07
HV	1	157271910	1:157271910_TAAAC_T	4.8724e-07
HV	1	157300027	rs576527834	2.57892e-07
HV	1	157332151	1:157332151_CTA_C	1.02516e-08
HV	1	157338398	rs567312907	1.85075e-06
HV	1	158002655	rs753537760	9.29991e-06
HV	1	158784008	rs141240117	8.95642e-06
HV	1	158975576	rs778235581	8.57544e-07
HV	1	159931685	rs557702730	2.09458e-06
HV	1	160521966	rs761121078	3.73427e-06
HV	1	160909266	rs550034454	3.42772e-06
HV	1	161379864	1:161379864_CAA_C	9.24745e-06
HV	1	161594098	rs532488908	3.73213e-06
HV	1	163040041	rs776502919	3.11824e-13
HV	1	163121622	1:163121622_AT_A	8.88844e-06
HV	1	163555686	rs752475899	4.68504e-07
HV	1	164417503	rs147529539	1.22307e-07
HV	1	165506606	rs138572175	1.56312e-06
HV	1	165525658	rs530909652	3.18157e-06
HV	1	167172112	rs139411059	5.96367e-06
HV	1	167269851	rs768039716	5.95503e-06
HV	1	168180023	rs182805500	8.64122e-07
HV	1	169814282	rs757896168	3.73903e-07
HV	1	170133891	rs769487202	7.57233e-09
HV	1	172151117	rs556651445	4.61456e-07
HV	1	173465105	rs766516087	8.91406e-06
HV	1	175728386	rs538215374	2.79685e-07
HV	1	175753611	rs751950587	1.20967e-10
HV	1	176558095	rs774128639	8.74657e-06
HV	1	176818798	rs137957396	9.47752e-06
HV	1	177118008	rs533827134	1.71949e-06
HV	1	177141972	rs556878860	1.79231e-06
HV	1	177545683	rs756411568	3.05021e-06
HV	1	177582832	rs527852903	2.78482e-06
HV	1	177973659	rs761286525	3.41726e-06
HV	1	178823500	1:178823500_G_A	9.06715e-06
HV	1	179685100	rs776145547	4.07831e-06
HV	1	180528587	rs182225227	6.68955e-06
HV	1	181734256	rs189880812	2.29182e-07
HV	1	182385143	rs761974856	4.57072e-06
HV	1	182712212	rs764727183	4.22022e-06
HV	1	182968728	rs767178081	1.48999e-06
HV	1	183234724	rs189667430	3.99141e-06
HV	1	185998843	1:185998843_C_G	2.12278e-07
HV	1	186143846	rs749930049	6.67639e-06
HV	1	186146685	rs772262826	3.00876e-06
HV	1	187004450	rs139622086	1.25817e-06
HV	1	188023155	rs193049711	5.06488e-06
HV	1	188774654	rs117266751	4.25565e-06
HV	1	188823443	rs568205030	1.60109e-06
HV	1	188909964	rs535158584	5.96943e-06
HV	1	189718274	1:189718274_C_T	4.09721e-06
HV	1	189765172	rs566121988	2.00996e-08
HV	1	189931396	rs373059106	1.13838e-06
HV	1	190488567	rs531087778	6.87411e-06
HV	1	190602418	rs571823017	2.43649e-06
HV	1	191969488	rs547115863	3.51963e-07
HV	1	192510789	rs760871797	3.81246e-06
HV	1	192721702	rs570059661	2.27387e-06
HV	1	193308898	rs574367084	2.44052e-07
HV	1	193963546	rs764816167	2.82389e-06
HV	1	194569311	rs548982384	1.95889e-06
HV	1	195407714	rs186909998	4.70629e-06
HV	1	195419858	rs529146833	2.14684e-06
HV	1	195587175	1:195587175_CTAT_C	1.25808e-06
HV	1	195826751	rs772202505	8.24186e-07
HV	1	199163199	rs543005204	3.50306e-06
HV	1	199672269	rs3003527	4.2154e-06
HV	1	199856790	rs746429587	6.0557e-06
HV	1	199896164	rs75748827	8.32683e-06
HV	1	201685886	rs562103294	6.41063e-06
HV	1	202141263	rs12408436	1.1636e-06
HV	1	202144314	rs35897019	3.84941e-07
HV	1	202816208	rs566268022	3.25487e-06
HV	1	203207189	rs566229807	3.64783e-08
HV	1	203338502	rs182294104	5.30402e-06
HV	1	204961888	rs532568492	3.11818e-06
HV	1	205217486	rs116131869	1.65492e-06
HV	1	206275686	rs558738316	5.87992e-06
HV	1	206845570	rs782247009	3.47739e-07
HV	1	208010782	rs183310356	7.49165e-06
HV	1	208206900	rs199616226	1.47155e-07
HV	1	208264664	rs527498188	2.52699e-06
HV	1	208264671	rs530400361	2.30298e-06
HV	1	210618372	rs549055541	3.95461e-06
HV	1	210642176	rs571961861	1.4732e-06
HV	1	210700955	rs758724393	6.86225e-07
HV	1	211243633	rs762378290	1.10082e-06
HV	1	211368412	rs140788034	6.5588e-07
HV	1	211803409	rs747714812	7.66299e-06
HV	1	213921330	rs2793277	1.21868e-06
HV	1	213923809	1:213923809_G_A	1.81738e-06
HV	1	214431836	rs575734163	3.34534e-07
HV	1	214690248	rs538133460	9.60166e-06
HV	1	214748721	rs12562057	1.40961e-07
HV	1	214847641	rs189141192	6.42908e-07
HV	1	214849214	rs182868406	6.42658e-08
HV	1	214988127	rs117100941	6.55249e-06
HV	1	215760252	rs191705696	6.39408e-06
HV	1	215869035	rs4430300	9.28998e-08
HV	1	215991930	rs766722462	2.5987e-10
HV	1	216514315	rs567815638	8.78729e-06
HV	1	216546000	rs553852655	1.39333e-07
HV	1	216740889	rs368717418	1.61358e-06
HV	1	216862779	rs9804029	4.45098e-06
HV	1	216863186	rs9804067	4.46263e-06
HV	1	216870452	rs61399384	1.07421e-06
HV	1	217003126	rs553545975	3.77743e-06
HV	1	218062087	rs571495126	7.8742e-06
HV	1	218320875	rs560369687	1.9933e-07
HV	1	219086936	rs560536292	5.10991e-06
HV	1	219379852	rs573999755	6.07904e-06
HV	1	220187627	rs184740060	5.78835e-08
HV	1	220538451	rs760873677	3.23366e-06
HV	1	220617457	rs111357654	1.49347e-07
HV	1	223137185	rs561928640	5.27463e-07
HV	1	223856990	rs564946246	2.89176e-07
HV	1	226056174	rs568522857	1.98095e-06
HV	1	226146675	rs759546995	7.87278e-08
HV	1	226153820	rs527782525	4.3361e-06
HV	1	226171338	rs547408585	4.65493e-06
HV	1	226204292	rs561570551	6.80432e-07
HV	1	226621605	rs556734969	1.53191e-06
HV	1	227210550	rs756929027	3.80949e-10
HV	1	228120701	rs190761796	6.38816e-07
HV	1	228827414	1:228827414_T_C	6.05393e-06
HV	1	229347828	rs758132827	4.48561e-09
HV	1	229555566	rs575887936	3.50427e-06
HV	1	230181982	rs543698979	5.98614e-06
HV	1	230435294	rs191360320	3.70243e-06
HV	1	231093055	rs770059178	7.05729e-06
HV	1	231232276	rs553968945	1.32678e-09
HV	1	231538445	rs566985240	6.1609e-06
HV	1	232780843	rs188666326	3.868e-06
HV	1	234205027	rs532456058	5.40671e-06
HV	1	234804491	rs536966312	2.50928e-06
HV	1	235977209	rs754824059	2.51075e-08
HV	1	236080347	rs143728709	7.96535e-06
HV	1	236313964	rs187279300	7.83045e-07
HV	1	236318350	rs114716339	1.59694e-07
HV	1	236677424	rs757785683	3.0841e-07
HV	1	237152401	rs568237489	2.92856e-07
HV	1	237235060	rs532222835	1.23533e-06
HV	1	237629766	rs757704057	2.2486e-06
HV	1	237647466	rs563471676	4.80676e-06
HV	1	237710569	rs564476803	4.54634e-07
HV	1	237835016	rs536162058	9.16298e-07
HV	1	237890952	rs565047611	1.14375e-06
HV	1	238239529	1:238239529_C_G	2.81417e-06
HV	1	238586152	rs758256743	5.28878e-06
HV	1	239132767	rs148271972	1.4223e-07
HV	1	239137115	rs145089042	3.94794e-07
HV	1	239171989	rs192083312	3.29108e-08
HV	1	239446732	rs542658413	1.96567e-07
HV	1	239951300	rs369288032	1.14227e-06
HV	1	239952475	rs560625006	6.25438e-06
HV	1	240101200	rs534471821	4.92126e-06
HV	1	240274990	rs564455071	3.60121e-07
HV	1	240636376	rs539258628	7.14791e-06
HV	1	240762736	rs191086212	3.49591e-06
HV	1	243159618	rs530303996	6.74382e-06
HV	1	243518838	rs560020226	5.15046e-06
HV	1	244373051	rs546169156	4.08811e-07
HV	1	244701917	rs182192024	3.77326e-06
HV	1	245169317	rs765492010	4.35691e-07
HV	1	245399764	rs566005205	4.35208e-06
HV	1	245580061	rs71636548	8.79558e-06
HV	1	245772704	rs559667564	9.2111e-06
HV	1	245892055	rs755255260	1.46224e-06
HV	1	246077676	rs531873068	3.6677e-06
HV	1	246509435	rs761681561	8.45209e-07
HV	1	246625759	rs769315116	1.36778e-07
HV	1	246634337	rs772813903	1.67143e-06
HV	1	246701978	rs75784448	2.50812e-06
HV	1	246864539	rs148664546	3.76523e-07
HV	1	246889622	rs115293233	2.33821e-08
HV	1	246898042	1:246898042_TG_T	7.17252e-06
HV	1	246899491	rs79363763	2.48503e-07
HV	1	246901038	rs111471055	5.63025e-08
HV	1	246903460	rs6656460	2.92676e-07
HV	1	246903935	rs76105773	1.1935e-06
HV	1	246905350	rs7418413	1.24512e-07
HV	1	246906614	rs7529097	1.11007e-07
HV	1	246907979	rs9287208	1.1041e-07
HV	1	246915034	rs111832866	2.64242e-07
HV	1	246915254	rs74163490	4.22174e-07
HV	1	246915401	rs111248885	1.70935e-07
HV	1	246916354	rs540214033	6.98357e-06
HV	1	246923845	1:246923845_ATTC_A	6.2726e-06
HV	1	246923852	rs368747668	2.92144e-06
HV	1	246923859	rs6694062	3.19264e-08
HV	1	246923861	rs6697063	3.19264e-08
HV	1	246932559	rs532923298	1.1204e-06
HV	1	246940178	rs76163731	1.03805e-08
HV	1	246943258	rs115670869	4.10003e-08
HV	1	246945110	rs77829671	6.35673e-08
HV	1	246960660	rs11806722	9.5834e-06
HV	1	246964185	rs111408735	6.37198e-06
HV	1	246965980	rs11805816	4.69419e-06
HV	1	246966680	rs113373764	6.89425e-06
HV	1	246973678	rs146723034	5.15927e-06
HV	1	246978303	1:246978303_CAG_C	4.56746e-07
HV	1	247873884	rs530083166	3.84371e-06
HV	1	248033413	rs532210132	3.34467e-06
HV	1	248684156	rs577949535	5.0944e-09
HV	1	249204289	rs574742151	5.47577e-06
HV	2	2062737	rs540185394	6.48048e-06
HV	2	2131499	rs761150031	6.79372e-06
HV	2	2448235	rs545637357	4.68895e-08
HV	2	2570985	rs370608564	1.25332e-06
HV	2	2611871	rs551232679	6.49557e-06
HV	2	2658388	rs567589823	1.27444e-08
HV	2	2670124	rs576699551	3.03017e-06
HV	2	2946278	rs148093184	1.57011e-06
HV	2	3368322	2:3368322_A_G	6.76376e-06
HV	2	4291125	rs561459549	2.6901e-06
HV	2	4292515	rs557725534	3.95428e-07
HV	2	4338258	rs527254678	1.58589e-06
HV	2	4392090	rs565653434	4.73895e-08
HV	2	5274864	rs150110291	9.09348e-06
HV	2	5976511	rs549181699	9.4981e-06
HV	2	6135817	rs773439610	5.02294e-06
HV	2	6885037	rs115923803	2.16003e-07
HV	2	7051461	rs773346271	9.6289e-06
HV	2	7074742	rs768495791	1.24273e-08
HV	2	7215056	rs781189816	8.47865e-07
HV	2	7289427	rs761076359	7.68938e-07
HV	2	7985296	rs775530247	1.06688e-06
HV	2	9749117	rs569591111	1.68265e-07
HV	2	9875845	rs181445806	2.68123e-06
HV	2	9894663	rs561274093	4.05491e-06
HV	2	10875622	rs368147343	6.14484e-06
HV	2	11104930	rs760897167	9.29886e-07
HV	2	11493590	rs754322220	4.86108e-06
HV	2	11602493	rs534339641	3.62434e-07
HV	2	11938142	rs761155465	8.78307e-06
HV	2	12746429	rs7580857	3.02626e-06
HV	2	13175767	rs765627289	7.31474e-06
HV	2	13917204	rs538371191	3.19231e-10
HV	2	13932866	rs564481660	8.17651e-07
HV	2	14001127	rs540258391	9.51679e-07
HV	2	14299307	rs546818797	2.85408e-07
HV	2	14995607	rs770164348	3.30367e-06
HV	2	15057732	rs749996238	1.89446e-08
HV	2	15194322	rs147683636	8.40412e-07
HV	2	15819503	rs760010997	1.58608e-06
HV	2	15886319	rs536511090	4.85251e-06
HV	2	16025856	rs778110333	1.65027e-06
HV	2	16477454	rs546930340	7.74709e-06
HV	2	17273711	2:17273711_T_C	1.50311e-07
HV	2	17402354	rs554301909	3.73961e-06
HV	2	18142993	2:18142993_G_A	6.80644e-07
HV	2	18616857	rs545258500	9.57555e-07
HV	2	19179978	rs543409065	4.44609e-06
HV	2	19259489	rs146200000	3.87303e-06
HV	2	19945546	rs761142503	1.60301e-07
HV	2	20743640	2:20743640_TCTGGAAGGTGCC_T	9.97374e-07
HV	2	20819715	rs775939051	6.2373e-06
HV	2	21268531	rs548470534	5.86476e-06
HV	2	21362973	rs560645661	6.17736e-13
HV	2	21438560	rs553788216	7.73791e-06
HV	2	21679407	rs138809644	3.01676e-06
HV	2	22118868	rs758086469	6.39769e-06
HV	2	22141821	rs759484674	4.35017e-06
HV	2	22532853	rs575071777	1.87716e-06
HV	2	23247531	rs764441351	6.33707e-06
HV	2	23564545	rs150303929	9.74332e-07
HV	2	24945948	rs185497209	5.66554e-06
HV	2	26706767	rs552234241	7.85902e-06
HV	2	26885275	rs576738354	5.53954e-08
HV	2	27284353	rs556634772	1.58577e-07
HV	2	28572645	rs549886559	8.58552e-06
HV	2	29566103	rs575133338	6.80911e-06
HV	2	30310644	rs547332606	4.72736e-07
HV	2	30717706	2:30717706_G_T	7.62119e-06
HV	2	31449602	rs772814878	6.2009e-06
HV	2	31908056	rs571375390	5.58569e-06
HV	2	34028933	rs555860627	7.24331e-07
HV	2	34408716	rs556946847	8.158e-07
HV	2	34734181	rs187418276	5.66801e-06
HV	2	34823894	rs183591205	1.25455e-06
HV	2	35865192	rs530661623	2.40736e-06
HV	2	37142853	rs757923514	3.72729e-06
HV	2	39681630	rs181413736	7.68111e-06
HV	2	39826222	rs571832293	2.26181e-07
HV	2	39846144	rs183085642	2.78058e-07
HV	2	39902550	rs534520569	5.37853e-08
HV	2	40389442	2:40389442_T_C	2.31888e-07
HV	2	40392959	rs762262210	3.77004e-06
HV	2	40533138	rs539912405	1.02806e-07
HV	2	40601226	rs749379134	2.97921e-06
HV	2	40826316	rs576645729	2.96226e-06
HV	2	40895428	rs574860523	9.16709e-06
HV	2	41042907	rs571005164	2.17848e-06
HV	2	41084067	rs576128621	2.98999e-06
HV	2	41120758	rs542837035	3.09002e-06
HV	2	41168915	rs762288741	1.97099e-06
HV	2	41360117	rs760113616	7.14102e-07
HV	2	41476301	rs564015482	5.37272e-06
HV	2	41959779	rs750533089	6.71309e-06
HV	2	42112296	rs776498836	8.55661e-07
HV	2	42139854	2:42139854_C_A	6.2977e-08
HV	2	42147290	rs755864625	4.15525e-07
HV	2	42229377	rs574668969	2.53022e-07
HV	2	42738015	rs780236422	3.96747e-06
HV	2	43377112	2:43377112_CGTGTGTGTGTCT_C	9.07269e-06
HV	2	43496998	2:43496998_CAG_C	5.41931e-07
HV	2	43767128	rs771927787	6.1489e-08
HV	2	43821960	rs549853197	1.42782e-06
HV	2	43961037	rs750866696	2.60935e-07
HV	2	44044937	rs542815468	4.04883e-06
HV	2	44051125	rs146801512	1.23113e-06
HV	2	44079507	rs148058949	7.86073e-07
HV	2	44430068	2:44430068_TGTAA_T	8.89164e-06
HV	2	45415729	rs147211108	1.40717e-06
HV	2	45581871	rs534785870	2.4711e-06
HV	2	45767166	rs184297610	2.99281e-06
HV	2	45790882	rs192572185	3.89525e-06
HV	2	45828616	rs532125483	8.42782e-06
HV	2	46090261	2:46090261_G_A	6.57283e-06
HV	2	46270306	rs186179820	6.59795e-09
HV	2	46910950	rs546907510	2.79583e-07
HV	2	47143963	rs538856564	1.31743e-06
HV	2	47599286	rs547883676	2.48016e-06
HV	2	47763339	rs560689885	1.99075e-06
HV	2	48814420	rs550128570	1.75807e-07
HV	2	49657799	rs192999484	3.69418e-06
HV	2	50245373	rs116225528	2.77155e-06
HV	2	50934410	rs78304537	6.4601e-06
HV	2	52379738	rs755023629	1.97929e-08
HV	2	54644260	rs544268721	4.99551e-06
HV	2	54992673	rs546194513	8.9856e-08
HV	2	55058107	rs77405016	1.41261e-06
HV	2	55097758	rs139098552	7.01135e-06
HV	2	55097799	rs80265905	7.05259e-06
HV	2	55308324	rs76663216	7.6827e-06
HV	2	56886868	rs528968433	4.05351e-06
HV	2	57079717	rs181357260	3.39149e-08
HV	2	57169286	rs565543898	2.27325e-06
HV	2	57258933	rs13418126	3.52527e-06
HV	2	57259198	rs72929580	3.7866e-06
HV	2	57305796	rs28404689	9.0611e-06
HV	2	57317278	rs6723215	8.87607e-06
HV	2	57331098	rs80123435	4.66977e-06
HV	2	57342018	rs59309319	4.42918e-06
HV	2	57344078	rs73940875	4.55385e-06
HV	2	57350901	rs73940880	4.21673e-06
HV	2	57358511	rs77507152	2.84219e-06
HV	2	57524917	rs190995060	3.08219e-10
HV	2	57688337	rs151289263	1.38152e-06
HV	2	58084232	2:58084232_AT_A	8.39576e-06
HV	2	58656372	rs764051916	2.75315e-06
HV	2	59646672	rs575933714	1.02819e-09
HV	2	60848727	rs532622509	5.78524e-06
HV	2	63553797	2:63553797_GAGAC_G	7.42359e-07
HV	2	63581818	rs571973881	6.46404e-07
HV	2	64118687	rs190960584	2.32688e-06
HV	2	64385608	rs556764241	1.23283e-07
HV	2	64478330	rs550108640	8.3987e-06
HV	2	64488568	rs539695304	8.0837e-06
HV	2	65274636	rs62140376	1.60894e-06
HV	2	65658879	rs572652794	1.50895e-06
HV	2	65717742	rs7606805	6.07886e-06
HV	2	65718012	rs7607359	5.99754e-06
HV	2	65718916	rs934735	1.78042e-06
HV	2	65721547	rs112513822	7.56619e-06
HV	2	65724477	rs55713082	2.09475e-10
HV	2	66733152	rs142249554	2.49719e-06
HV	2	67021044	2:67021044_C_G	9.55668e-06
HV	2	67274456	rs563726477	6.21897e-07
HV	2	67280083	2:67280083_T_C	2.26289e-06
HV	2	67403781	rs541601727	3.56792e-06
HV	2	67586305	rs562229571	1.16385e-09
HV	2	68264529	2:68264529_T_C	5.01613e-06
HV	2	68331676	rs185486403	1.73165e-06
HV	2	68649981	rs748154257	3.12625e-06
HV	2	68735896	2:68735896_ACAATCCTAAGC_A	2.86954e-07
HV	2	69193117	rs769471477	1.15549e-06
HV	2	70913882	rs118163460	6.13868e-06
HV	2	70941748	rs552843489	8.69927e-07
HV	2	71068253	rs550182304	3.26871e-06
HV	2	71403939	rs751130500	2.17789e-06
HV	2	72279616	rs764723478	8.72095e-06
HV	2	72662305	rs181242974	9.9422e-06
HV	2	75507654	rs561000902	4.11214e-06
HV	2	75631566	rs759699272	7.98252e-06
HV	2	75660920	2:75660920_AG_A	9.25308e-06
HV	2	75660924	rs570214628	9.25308e-06
HV	2	75926607	rs757382252	1.32631e-06
HV	2	76016490	rs572786539	5.87778e-06
HV	2	77289371	rs533315694	6.56761e-06
HV	2	77312083	rs561079291	6.36487e-06
HV	2	77371229	rs183414304	6.77255e-06
HV	2	77918712	rs186705189	8.92328e-08
HV	2	77971834	rs745611315	3.63535e-06
HV	2	77972256	rs768037967	4.16443e-06
HV	2	78544567	rs555995025	9.65311e-08
HV	2	79107629	rs542174845	1.43735e-07
HV	2	79126939	rs189123893	7.23318e-06
HV	2	79388347	rs556646764	5.82496e-06
HV	2	79788836	rs542987368	2.56019e-06
HV	2	80086416	rs543514121	8.37868e-06
HV	2	81402939	rs143771266	1.12805e-06
HV	2	81471382	rs544424913	6.8082e-06
HV	2	81614020	rs541703376	4.65188e-07
HV	2	81705546	rs571854797	9.18432e-09
HV	2	81708108	rs548717482	7.07189e-07
HV	2	81777684	rs188272370	5.6574e-07
HV	2	81860100	rs574964848	3.50268e-06
HV	2	81900668	rs552825317	1.96931e-08
HV	2	81934605	rs776359768	1.31678e-08
HV	2	81967649	2:81967649_ATCT_A	1.91848e-07
HV	2	82093701	rs777301662	8.49884e-09
HV	2	82108675	rs192308667	2.96003e-06
HV	2	82225122	rs544944146	2.14207e-10
HV	2	82248049	rs10210326	1.48627e-06
HV	2	82302805	rs537748843	7.62858e-10
HV	2	82323430	rs565252347	4.59754e-08
HV	2	82525540	rs535686635	1.5065e-06
HV	2	82648092	rs527526580	3.83261e-07
HV	2	82764766	rs564422507	2.98248e-08
HV	2	84079847	rs181622774	6.34744e-07
HV	2	85026745	rs182044675	5.83111e-06
HV	2	85182596	rs564380451	4.28146e-06
HV	2	85417147	rs187151238	5.77088e-06
HV	2	85630611	rs185776559	6.18792e-08
HV	2	86857416	rs775882132	5.30791e-06
HV	2	88601825	2:88601825_GAGAA_G	9.59481e-07
HV	2	92097263	rs559092500	3.70629e-06
HV	2	97089154	rs182125674	7.97312e-06
HV	2	97110516	rs547149996	3.40981e-06
HV	2	98346642	rs187763588	3.98415e-06
HV	2	101889676	rs541960963	3.24855e-06
HV	2	102121060	rs747354712	7.70388e-06
HV	2	103390320	rs10178723	5.67094e-09
HV	2	103405067	rs9973686	1.46052e-06
HV	2	103419698	rs57504557	1.64021e-10
HV	2	103420381	rs7598119	2.97918e-09
HV	2	103423177	rs79596867	1.30356e-06
HV	2	103428348	rs6760518	1.42422e-09
HV	2	103432725	rs10201334	5.56152e-06
HV	2	103433292	rs6752950	4.69427e-07
HV	2	103441823	rs58668666	5.70414e-08
HV	2	103446269	rs13431756	7.74375e-07
HV	2	103450223	rs73944440	2.76108e-06
HV	2	103926837	rs575839853	6.56939e-06
HV	2	104313906	rs749626000	1.78147e-06
HV	2	104320959	rs549144496	3.82545e-06
HV	2	105001080	rs139493410	7.72205e-06
HV	2	105506681	2:105506681_G_A	3.24459e-07
HV	2	106300130	rs148451435	6.68952e-06
HV	2	106524814	rs115957306	8.10544e-06
HV	2	108892924	2:108892924_CTGAT_C	5.41765e-06
HV	2	108911582	rs144700911	1.06469e-07
HV	2	109559320	2:109559320_CG_C	1.03604e-06
HV	2	109992944	rs189327305	5.98175e-06
HV	2	110418225	rs551175954	5.91039e-06
HV	2	112279322	rs567651023	7.44442e-06
HV	2	112556723	rs200942295	5.12189e-06
HV	2	112702477	rs576188309	3.4311e-07
HV	2	112754934	rs191874938	5.75133e-07
HV	2	113411463	rs746757161	1.63039e-07
HV	2	113644261	rs530612162	7.79929e-06
HV	2	113652063	rs552580769	2.55777e-06
HV	2	114123819	rs553473666	5.46592e-06
HV	2	114267998	2:114267998_C_T	1.9221e-06
HV	2	114359888	rs575605670	3.80055e-06
HV	2	114800124	rs571611512	2.82001e-06
HV	2	114860816	rs191570240	6.44819e-06
HV	2	115071373	rs144584910	4.27976e-06
HV	2	115264065	rs183802189	5.18475e-06
HV	2	115349586	rs537222799	6.22881e-06
HV	2	115838596	rs534155511	9.57683e-06
HV	2	117289351	2:117289351_C_T	5.77565e-06
HV	2	118233961	rs574691495	9.97522e-07
HV	2	118713513	rs560188399	2.76802e-06
HV	2	118851335	rs548483476	3.894e-06
HV	2	118937503	rs146778853	5.32632e-07
HV	2	120418153	rs567918875	3.39703e-06
HV	2	120543646	rs542940534	1.45991e-06
HV	2	120580212	rs527909948	1.97674e-06
HV	2	120811801	rs576197061	4.64439e-06
HV	2	121084337	rs75723937	1.97259e-06
HV	2	121118941	rs73951264	2.73092e-06
HV	2	121121467	rs73949103	6.55315e-06
HV	2	121121745	rs73949104	9.65471e-06
HV	2	121165070	rs144451148	2.01233e-09
HV	2	121254291	rs771147798	2.08706e-07
HV	2	121394351	rs538370343	4.77057e-08
HV	2	121420516	rs111897649	6.38224e-10
HV	2	121646322	rs767062483	4.67733e-06
HV	2	121835399	rs4327242	9.90213e-06
HV	2	121835541	rs527601105	6.41624e-07
HV	2	121836946	rs562001075	8.57972e-07
HV	2	121842601	rs560221022	6.2007e-07
HV	2	121862150	rs563725407	8.85198e-07
HV	2	121863678	rs376098645	3.08127e-06
HV	2	121869146	rs560923068	3.35824e-06
HV	2	121870654	rs549803040	1.0529e-06
HV	2	121875971	rs59979625	2.10816e-06
HV	2	121885647	rs544294105	9.61142e-06
HV	2	121900082	rs575649249	2.76358e-06
HV	2	121908097	rs540906326	7.11571e-07
HV	2	122037290	rs74949000	6.97201e-06
HV	2	122352664	2:122352664_C_T	1.43623e-06
HV	2	122469728	rs565731239	1.55642e-06
HV	2	123372552	rs368816515	2.52741e-06
HV	2	124516295	rs530634918	1.22246e-06
HV	2	125008049	rs182094790	3.46103e-06
HV	2	125669980	rs537354134	6.64427e-06
HV	2	125669981	rs557279396	6.64427e-06
HV	2	125674329	rs528229443	6.68655e-06
HV	2	125686574	rs115732483	4.35865e-06
HV	2	126402110	rs535617282	6.59898e-06
HV	2	127588334	rs769782176	4.18438e-08
HV	2	128931077	2:128931077_A_G	6.54081e-06
HV	2	129185327	rs190103553	5.14454e-06
HV	2	129273107	rs144647211	7.38038e-06
HV	2	129475119	rs529408657	1.79492e-06
HV	2	129719035	rs188769273	9.89538e-06
HV	2	130369688	rs578080332	4.83965e-06
HV	2	130923766	rs745791240	5.46815e-06
HV	2	132490649	rs370995348	7.88493e-06
HV	2	133236538	rs148263167	1.0538e-06
HV	2	133254723	rs551627332	9.05157e-07
HV	2	133389010	rs767342609	5.50694e-06
HV	2	133695537	rs548550676	2.07892e-06
HV	2	134016021	2:134016021_AT_A	8.04601e-06
HV	2	134218650	rs73001188	7.76867e-07
HV	2	134839836	rs755401112	8.20676e-07
HV	2	134985545	rs150743044	6.22494e-07
HV	2	135693081	rs765883716	6.14888e-06
HV	2	136109683	rs185221621	2.96092e-06
HV	2	136160303	rs185754758	2.95539e-06
HV	2	136320937	rs552832915	3.10922e-06
HV	2	137302815	rs542754139	2.43527e-06
HV	2	137929375	rs539203512	8.57845e-06
HV	2	138065483	rs767450927	1.11214e-06
HV	2	139696790	rs539817961	8.48747e-06
HV	2	140762347	rs554055447	5.1965e-06
HV	2	141266957	2:141266957_TTGTC_T	6.74715e-06
HV	2	141421506	rs188040732	3.57778e-06
HV	2	142468685	rs138451200	9.45911e-06
HV	2	143688945	rs571038361	6.05265e-06
HV	2	144760635	rs749707042	5.50465e-06
HV	2	144811703	rs761682178	5.12086e-06
HV	2	145180165	rs756535220	1.40362e-07
HV	2	145197695	rs762064276	1.0156e-06
HV	2	147221098	rs767948820	5.65027e-06
HV	2	147462977	rs748142960	1.21301e-06
HV	2	147770310	rs568670870	4.10679e-07
HV	2	148677791	rs376751852	5.82176e-06
HV	2	148900394	rs369242807	1.6072e-06
HV	2	148961219	rs781622630	1.87182e-06
HV	2	149058457	rs755396300	2.62805e-06
HV	2	149413922	rs772088831	1.44789e-07
HV	2	150166776	2:150166776_G_T	4.82668e-06
HV	2	151275380	rs773063859	6.51456e-06
HV	2	151309175	rs537497012	1.06206e-07
HV	2	151344711	rs188612550	4.63882e-06
HV	2	151479742	rs758670161	3.70366e-11
HV	2	151697740	rs539748766	5.70299e-06
HV	2	151936193	rs190048235	3.3249e-06
HV	2	152003534	rs142240134	2.0541e-06
HV	2	152578771	rs572364790	1.99624e-06
HV	2	152694520	rs558857840	8.8546e-06
HV	2	152838994	rs562747371	1.90006e-06
HV	2	152969099	rs747206959	1.39334e-08
HV	2	153260321	rs760634331	2.84875e-06
HV	2	153502833	rs767947435	4.58515e-06
HV	2	153581581	rs183442949	3.9939e-07
HV	2	153686045	rs141023839	1.30506e-08
HV	2	153891190	rs536777074	7.53421e-06
HV	2	154168826	rs775851721	5.95789e-06
HV	2	154530443	rs772026723	5.71954e-06
HV	2	155281793	rs571770731	8.62658e-06
HV	2	155311715	rs187450536	4.70339e-06
HV	2	157067706	2:157067706_ATTTAT_A	4.55147e-06
HV	2	157177709	2:157177709_CA_C	6.86906e-06
HV	2	157934926	rs555492087	8.42223e-07
HV	2	158122637	rs563276096	1.0514e-06
HV	2	159811526	rs528903535	1.09716e-06
HV	2	160415446	rs778869895	2.87238e-07
HV	2	161344035	rs548345368	6.80922e-06
HV	2	161349977	rs573763329	5.9127e-08
HV	2	161395138	rs550226434	2.92697e-06
HV	2	161926077	rs773382404	8.75694e-09
HV	2	162100346	2:162100346_TCTCAA_T	5.35061e-06
HV	2	163747704	2:163747704_A_G	9.38859e-07
HV	2	164474788	rs554576146	5.69097e-06
HV	2	164704884	rs187918190	3.14859e-06
HV	2	165263104	rs564364993	4.01431e-06
HV	2	165431168	rs183773682	7.92394e-06
HV	2	165628046	rs537553610	9.05469e-06
HV	2	166181775	rs529360664	2.56713e-07
HV	2	166194461	rs778900361	1.2085e-08
HV	2	166341901	rs572190609	1.32916e-08
HV	2	166993237	rs369601357	5.67268e-06
HV	2	167700493	rs193206109	7.57205e-06
HV	2	167950275	rs767603521	4.60368e-06
HV	2	168998248	rs562255118	4.73315e-08
HV	2	169014594	rs759829009	8.7333e-06
HV	2	169198812	rs571034008	8.82688e-06
HV	2	169419786	rs553143943	1.51041e-06
HV	2	171485550	rs187467362	2.73366e-06
HV	2	171493774	rs554113110	2.47677e-06
HV	2	171628749	rs751263795	7.04356e-06
HV	2	171959039	rs181848760	8.21618e-06
HV	2	172840951	2:172840951_AT_A	6.85687e-06
HV	2	173312420	rs764908214	2.55439e-07
HV	2	173582567	rs193044771	5.62259e-06
HV	2	173831216	rs567641039	2.73656e-06
HV	2	173851766	rs183433881	9.47351e-06
HV	2	173884456	rs573843762	2.14991e-06
HV	2	174105719	rs562737173	1.99589e-06
HV	2	174602500	2:174602500_CAA_C	3.50281e-06
HV	2	175379439	rs7581742	4.90736e-06
HV	2	176185896	rs549870190	2.09984e-06
HV	2	176675628	rs766243084	3.75202e-09
HV	2	176982222	rs201752392	3.48375e-06
HV	2	178051664	rs565325491	5.05371e-06
HV	2	178189156	rs528371697	7.33902e-06
HV	2	179475902	rs116765281	5.53376e-07
HV	2	179978335	rs369810832	5.26972e-09
HV	2	180220797	rs538235193	2.83309e-08
HV	2	182282139	rs572555174	5.38213e-07
HV	2	182638477	rs545809592	4.13215e-06
HV	2	182658555	rs567519520	3.30694e-06
HV	2	182955696	rs188694896	3.19669e-06
HV	2	183087544	rs569281309	5.50644e-06
HV	2	183163258	rs550655425	2.551e-06
HV	2	183181991	rs573721598	5.94515e-06
HV	2	183770283	rs548422485	4.80806e-07
HV	2	183832485	rs536291007	8.4562e-06
HV	2	183904985	rs531722564	8.39718e-06
HV	2	184246821	rs570630082	7.16805e-06
HV	2	184970078	rs191111204	2.29916e-06
HV	2	185163506	rs779680952	6.76104e-06
HV	2	186399954	rs576276634	2.77358e-07
HV	2	186480432	rs553050325	2.79977e-07
HV	2	186499325	rs529734048	1.59594e-06
HV	2	186610624	rs565222698	1.15564e-06
HV	2	187147358	rs541554056	1.70054e-11
HV	2	187471259	rs113937517	4.96305e-06
HV	2	188001670	rs559141429	1.67143e-06
HV	2	188492405	rs192676818	5.85424e-06
HV	2	189527893	rs530337421	7.71583e-07
HV	2	191201843	2:191201843_T_A	4.56071e-08
HV	2	191555077	rs373333568	3.76391e-06
HV	2	192386491	rs553147110	3.33964e-06
HV	2	193076913	rs184205987	1.58985e-06
HV	2	193112050	rs531235483	2.41326e-07
HV	2	194684034	rs577029556	4.47144e-06
HV	2	195339481	rs541906054	3.98136e-06
HV	2	198263223	rs34532346	2.16974e-06
HV	2	198287899	rs71422650	6.22962e-06
HV	2	199453601	rs531801645	1.12796e-09
HV	2	200448289	rs773268377	3.43131e-06
HV	2	200574865	rs558069443	3.58663e-06
HV	2	200922028	rs536378145	6.74535e-06
HV	2	200924251	rs180965776	2.87965e-07
HV	2	201530508	rs188456335	6.93453e-06
HV	2	202768637	rs563560496	1.84521e-06
HV	2	203327353	2:203327353_CTTTTT_C	6.41251e-07
HV	2	203792328	rs527910639	3.76229e-06
HV	2	203965608	rs576677084	2.18185e-07
HV	2	204003355	rs199916973	3.17973e-06
HV	2	204923414	rs750015718	5.50743e-06
HV	2	205006960	rs540685921	3.67326e-08
HV	2	205422746	rs557759945	3.7724e-09
HV	2	205425765	rs558879197	3.1532e-06
HV	2	205478272	rs528992552	3.90506e-09
HV	2	206596461	rs560216394	1.79681e-06
HV	2	206635199	rs560738228	6.86569e-06
HV	2	207173217	rs370234512	5.06969e-07
HV	2	207791602	rs543658984	9.48812e-07
HV	2	208152705	rs190825606	1.31967e-06
HV	2	208384462	rs538120853	1.45012e-06
HV	2	209119329	rs186397451	1.18156e-07
HV	2	211373455	rs181400583	8.61301e-06
HV	2	213053656	rs539920821	1.14904e-06
HV	2	213543533	2:213543533_AATGGAGGGGC_A	6.11124e-06
HV	2	214399046	rs185599129	6.66792e-06
HV	2	215923031	rs375013365	3.93704e-06
HV	2	216072909	rs370382290	2.874e-07
HV	2	216325863	rs113424277	9.31988e-06
HV	2	216331849	rs113375655	4.20851e-06
HV	2	217918555	rs762339151	3.88225e-06
HV	2	218473483	rs778644790	3.85856e-06
HV	2	218638817	rs746693378	3.84679e-06
HV	2	218690433	rs748061672	1.73439e-07
HV	2	218761047	rs190260029	4.07198e-06
HV	2	218761522	rs758434814	3.76214e-06
HV	2	218977717	rs186185368	9.52358e-06
HV	2	219192809	rs537932188	2.0098e-08
HV	2	219589774	rs536130676	3.62338e-06
HV	2	220186744	rs570544806	1.83578e-09
HV	2	220378237	rs752665070	4.82877e-06
HV	2	220436488	rs574827815	2.54218e-06
HV	2	220641583	rs573626282	6.08846e-06
HV	2	220713985	rs533440605	9.87069e-12
HV	2	221012093	rs775340344	7.92554e-06
HV	2	221040159	2:221040159_A_T	2.42745e-06
HV	2	221065593	rs187984848	4.61671e-08
HV	2	222066042	rs542139935	1.3521e-06
HV	2	222345466	rs533486910	4.08701e-06
HV	2	222356749	rs552906715	3.51177e-09
HV	2	224996848	rs756531156	3.73473e-06
HV	2	227660641	rs142101835	3.83862e-06
HV	2	228064715	rs768532248	3.40893e-06
HV	2	228417752	rs550477243	1.7024e-06
HV	2	228827951	rs543582181	3.41102e-06
HV	2	228933800	2:228933800_T_C	7.86283e-06
HV	2	229480324	rs763677622	2.60024e-09
HV	2	229932213	rs533548062	9.99968e-07
HV	2	229933509	rs552538539	9.93041e-07
HV	2	230316173	rs777765172	6.11804e-09
HV	2	230458015	rs538456081	1.91247e-06
HV	2	231315482	rs748155158	5.21973e-06
HV	2	231484911	rs769383646	2.36425e-08
HV	2	231664724	rs564631992	2.17061e-06
HV	2	231829119	rs575287765	8.76128e-06
HV	2	232314634	rs190960985	6.26042e-06
HV	2	232745693	2:232745693_C_G	2.77627e-06
HV	2	233627397	rs76666688	4.18555e-08
HV	2	234123071	rs530280311	1.46765e-08
HV	2	234127106	rs535438779	1.77121e-08
HV	2	234259455	rs549151680	6.00689e-07
HV	2	234314368	rs79382351	1.22828e-06
HV	2	234401549	rs530556774	2.36107e-06
HV	2	234443779	rs541786355	1.61104e-06
HV	2	234656525	rs186049008	7.03546e-06
HV	2	234675858	rs377453564	3.32297e-07
HV	2	234925217	rs541149077	6.00056e-06
HV	2	235394170	rs544606356	6.27844e-06
HV	2	235699114	rs544621027	3.62743e-06
HV	2	235815821	rs73997542	9.84269e-06
HV	2	236635158	rs765906677	1.5547e-07
HV	2	236698082	rs752971628	1.92789e-07
HV	2	236872104	rs185415926	5.81095e-08
HV	2	236907808	rs201718693	1.63671e-06
HV	2	236947442	rs150320087	1.52081e-06
HV	2	237306100	rs185771137	8.25673e-06
HV	2	237710914	rs552115467	6.6986e-06
HV	2	237973543	rs183804481	2.82568e-06
HV	2	238100448	rs536891398	1.41064e-07
HV	2	238404111	rs538185204	6.43832e-08
HV	2	238748667	rs555803810	8.32389e-06
HV	2	238812155	rs538319793	1.17533e-08
HV	2	239553911	rs773251040	4.6179e-06
HV	2	239593378	rs553785007	9.99938e-06
HV	2	240011082	rs75318963	5.83534e-07
HV	2	240554957	rs751013223	9.0184e-06
HV	2	240899049	rs746931112	2.1724e-06
HV	2	241005565	rs774680356	2.1627e-06
HV	2	241106365	rs564066257	1.23198e-06
HV	2	241113953	rs759879193	2.69359e-09
HV	2	242578282	rs550247689	2.60768e-07
HV	2	242709121	rs146587975	1.68536e-06
HV	3	161449	rs372286075	1.12537e-11
HV	3	203955	rs147308899	8.06146e-08
HV	3	527461	rs776525670	8.64291e-06
HV	3	590063	rs183399517	4.92167e-06
HV	3	708080	rs181641222	2.84869e-08
HV	3	741599	rs139012594	7.74604e-06
HV	3	758713	rs189692112	4.28986e-09
HV	3	845456	rs187405007	2.70251e-09
HV	3	850230	rs138505609	2.6893e-09
HV	3	991641	rs572962970	6.38069e-07
HV	3	1627753	3:1627753_AG_A	2.4212e-06
HV	3	1955193	rs559263368	3.23888e-06
HV	3	2144313	rs80120680	1.18119e-08
HV	3	2927624	rs113791758	4.51479e-06
HV	3	3091027	rs542109866	6.32636e-06
HV	3	3579390	rs139268576	1.47387e-06
HV	3	3666216	rs183222577	9.29013e-06
HV	3	4055578	rs542004217	3.76672e-07
HV	3	4160255	rs12107397	8.86492e-06
HV	3	4190861	rs540075225	1.66363e-07
HV	3	4198275	rs182235827	6.63639e-08
HV	3	4291536	rs560638145	5.74219e-06
HV	3	4332625	rs116543187	9.93786e-06
HV	3	4380960	rs527750522	4.38822e-11
HV	3	4404076	rs186516855	1.79401e-08
HV	3	4426863	rs547058485	4.66613e-08
HV	3	4431807	rs563355421	6.16283e-11
HV	3	4460319	rs529569523	1.34114e-08
HV	3	4467954	rs537107148	2.28069e-07
HV	3	4509801	rs144538240	1.78315e-07
HV	3	4509802	rs558146469	1.07069e-07
HV	3	4509806	rs145598792	6.70128e-08
HV	3	4509815	rs148719425	3.24163e-08
HV	3	4509987	rs561180626	1.7552e-06
HV	3	4514196	rs558678284	2.06871e-07
HV	3	4517058	rs562360205	1.67921e-07
HV	3	4542732	rs553445695	7.74558e-09
HV	3	4620869	3:4620869_TTTC_T	8.25615e-06
HV	3	4677219	rs190522374	5.74051e-06
HV	3	5489224	rs537890136	9.25128e-09
HV	3	5547797	rs748641429	4.72297e-07
HV	3	5582615	rs763689712	5.82221e-06
HV	3	6471431	rs17044877	1.29956e-06
HV	3	6486002	rs17216056	7.1307e-06
HV	3	6486156	rs117575819	7.34644e-06
HV	3	6839939	rs146546266	2.48537e-07
HV	3	6991686	rs568776130	4.51136e-08
HV	3	7291645	rs528600525	8.01756e-07
HV	3	7489885	rs565179883	4.16898e-06
HV	3	7814047	rs546670957	1.15088e-07
HV	3	8917063	rs758642528	1.7814e-06
HV	3	9052616	rs747318036	6.72517e-06
HV	3	9148945	rs775204748	5.57661e-06
HV	3	9221683	rs376505729	9.93576e-06
HV	3	9234386	rs545626054	3.20388e-06
HV	3	9499177	rs561276285	3.13784e-09
HV	3	9868837	rs146100421	7.47164e-06
HV	3	10159896	rs568774205	6.03598e-06
HV	3	10634905	rs537069218	1.8521e-07
HV	3	10799399	rs565621250	3.43732e-06
HV	3	10879726	3:10879726_C_T	9.61155e-06
HV	3	11191696	rs554848364	6.8401e-10
HV	3	11236758	rs754123076	1.59054e-07
HV	3	11268887	rs562293704	3.1325e-08
HV	3	11825695	rs774519744	8.05714e-07
HV	3	11930320	rs766282985	4.34749e-06
HV	3	12378644	rs781538672	4.06206e-07
HV	3	13186605	rs772341409	2.29416e-08
HV	3	13708245	rs571691550	2.34985e-08
HV	3	14109030	rs778710989	5.3695e-06
HV	3	14924717	rs188568211	8.41269e-06
HV	3	16133071	rs149391436	2.63478e-06
HV	3	16970931	rs556162954	5.10733e-07
HV	3	17036516	rs540584294	1.88643e-06
HV	3	17232649	3:17232649_G_A	1.56894e-06
HV	3	17462904	rs572838819	7.45878e-06
HV	3	17581373	rs78007691	4.64613e-06
HV	3	17610292	rs182301132	2.14188e-06
HV	3	17717512	rs75254539	6.43179e-06
HV	3	17735368	rs549211228	3.78466e-06
HV	3	17748948	rs181968247	8.22014e-06
HV	3	18031744	rs566197919	8.06293e-07
HV	3	18042529	rs546112148	2.55025e-07
HV	3	18059086	rs530428683	1.26295e-07
HV	3	18310221	rs146034896	8.77014e-06
HV	3	18310231	rs148682922	8.80708e-06
HV	3	18841303	rs188271406	6.63699e-06
HV	3	19230035	3:19230035_T_C	1.58491e-06
HV	3	21243594	rs182762084	7.20005e-09
HV	3	21540048	rs368888511	2.46623e-06
HV	3	21674054	rs78538922	2.83977e-07
HV	3	22069733	rs528364412	8.00387e-06
HV	3	22879468	rs753933113	8.39625e-06
HV	3	23053481	rs761326558	8.69212e-06
HV	3	23221548	rs151123227	5.58404e-06
HV	3	23249019	rs147858272	1.42787e-07
HV	3	23293354	rs116656277	5.64162e-06
HV	3	23324171	rs777941489	7.14773e-06
HV	3	23407291	rs575832659	6.95245e-06
HV	3	23584449	rs772984669	1.28989e-07
HV	3	24347088	rs558257991	1.05864e-06
HV	3	24387546	rs529949291	5.81073e-06
HV	3	24432423	rs764469372	6.93465e-09
HV	3	24531191	rs766409264	7.40315e-06
HV	3	24792104	rs370029019	1.29131e-06
HV	3	24945038	rs758655642	7.68207e-07
HV	3	25091168	3:25091168_AAAAAT_A	1.39272e-08
HV	3	25261097	rs536552950	8.70225e-07
HV	3	25299367	rs779601591	1.9573e-08
HV	3	25387499	rs753635560	8.12927e-07
HV	3	25417866	rs189136951	3.38739e-06
HV	3	25565480	rs765261568	7.38815e-07
HV	3	25685958	rs533221214	1.27141e-06
HV	3	26454998	rs146740094	5.41094e-06
HV	3	26515996	rs768714466	2.83228e-09
HV	3	27757453	rs569731085	8.24573e-06
HV	3	28083488	rs542419334	8.16195e-07
HV	3	28204236	rs543835015	2.44617e-06
HV	3	28411742	rs553587797	2.6207e-07
HV	3	28901777	rs7647660	8.34664e-06
HV	3	29098384	rs73826756	5.16512e-07
HV	3	29110779	rs76874289	5.77773e-07
HV	3	29791563	rs530626031	1.01855e-06
HV	3	31547255	rs574442769	6.17607e-06
HV	3	32095748	rs546881968	6.81932e-06
HV	3	32221730	rs561196238	1.26872e-06
HV	3	32417880	rs528268468	1.25267e-06
HV	3	32429317	rs79995513	5.78739e-06
HV	3	32492604	rs774019382	8.4621e-06
HV	3	33290294	rs144451360	8.39897e-06
HV	3	34382839	rs766336020	5.43318e-06
HV	3	34859862	rs745398176	1.34846e-06
HV	3	35479186	rs748300370	3.34137e-06
HV	3	35671585	rs574342535	2.38854e-07
HV	3	35851789	rs749034178	2.32357e-06
HV	3	35885740	rs767120851	2.5832e-06
HV	3	36082891	rs758436774	4.10352e-07
HV	3	36198466	rs144648817	6.90403e-07
HV	3	37236138	3:37236138_G_T	1.55889e-07
HV	3	38460568	rs191852486	3.76012e-06
HV	3	38759693	rs182418286	4.86533e-06
HV	3	39009724	rs573423212	1.08638e-07
HV	3	39282030	rs188845921	7.77592e-08
HV	3	40008180	rs575856841	7.0041e-07
HV	3	40716160	rs562850381	1.72532e-09
HV	3	41252938	rs574494453	1.85071e-06
HV	3	41659715	rs568332574	4.29878e-06
HV	3	42217895	rs769309208	6.16736e-07
HV	3	42332537	rs192745659	7.48988e-06
HV	3	42460313	rs564636214	3.18927e-07
HV	3	42510358	rs368641972	2.61294e-07
HV	3	42621617	3:42621617_CAA_C	2.42683e-06
HV	3	43105669	rs777397563	2.64877e-07
HV	3	43416828	rs367761516	7.04883e-08
HV	3	46480864	rs527408494	6.3786e-06
HV	3	46488937	rs375159896	4.35581e-07
HV	3	46708686	rs115604802	4.75494e-06
HV	3	46713415	rs9845343	8.31649e-06
HV	3	46732401	rs528391308	1.54699e-06
HV	3	46764748	rs571166985	1.01382e-06
HV	3	46931488	rs565399603	4.80436e-06
HV	3	47152731	rs749223292	2.23022e-06
HV	3	47460554	rs144927702	6.74086e-07
HV	3	48442094	rs577993828	5.84062e-06
HV	3	48774317	rs189022215	3.50261e-06
HV	3	48798035	3:48798035_C_T	1.37162e-06
HV	3	48883807	rs550351723	7.00581e-07
HV	3	49226630	rs761864580	5.50805e-06
HV	3	51430581	rs137973487	7.28412e-08
HV	3	52661999	rs576264704	6.93218e-06
HV	3	53109235	rs769091471	5.68411e-06
HV	3	53549762	rs528335146	1.86285e-06
HV	3	53580709	rs569900669	4.63228e-06
HV	3	53878170	rs757712043	1.12648e-08
HV	3	54036593	rs752448970	9.13689e-06
HV	3	54087966	rs201814180	6.37615e-06
HV	3	54140538	3:54140538_TTCTG_T	1.01754e-06
HV	3	55348415	rs539691080	5.49144e-09
HV	3	57119505	rs538086597	9.92939e-07
HV	3	58392382	rs547985160	7.75765e-08
HV	3	58688365	rs572629250	4.62744e-06
HV	3	58909394	rs755023171	1.53356e-06
HV	3	58916460	rs748951498	1.35996e-06
HV	3	58952557	rs751996847	1.77372e-06
HV	3	59680015	rs565654883	1.0289e-06
HV	3	59942034	rs189364013	8.47709e-06
HV	3	60078009	rs868571507	4.09758e-07
HV	3	60281044	rs527992352	1.52399e-06
HV	3	60634052	rs782395774	1.53752e-06
HV	3	60802351	rs544668006	4.70782e-06
HV	3	60855619	rs534606762	6.82852e-06
HV	3	61087902	rs547021322	2.92918e-06
HV	3	62893873	rs201833552	2.66556e-06
HV	3	62956897	rs574990512	5.56203e-06
HV	3	63734925	rs533210987	5.17342e-06
HV	3	64746247	rs534252465	9.20156e-07
HV	3	65151043	rs573442964	4.12307e-06
HV	3	65495318	rs574402023	7.13073e-06
HV	3	65853166	rs192342181	7.73274e-06
HV	3	65857846	rs534263654	3.00436e-06
HV	3	65869172	3:65869172_T_C	4.32645e-06
HV	3	67443348	rs572953581	4.11516e-06
HV	3	67660426	rs531762234	5.03711e-06
HV	3	68282796	rs564396025	4.1733e-06
HV	3	68378546	rs769923437	6.25987e-07
HV	3	68628396	rs766721677	5.11592e-06
HV	3	68652299	rs545724824	8.14366e-06
HV	3	69167002	rs564125224	3.79954e-06
HV	3	69192108	rs759251330	7.63902e-06
HV	3	70456204	rs568140330	2.68126e-06
HV	3	70849672	rs193268864	2.33912e-06
HV	3	70941782	rs565799578	8.42621e-08
HV	3	71088647	rs529499401	5.52509e-06
HV	3	72228595	rs759033607	1.43639e-06
HV	3	72458218	3:72458218_T_C	2.58583e-06
HV	3	73168776	rs566662184	1.45868e-06
HV	3	73543594	rs533550275	9.17317e-06
HV	3	73947433	rs577364577	6.26723e-06
HV	3	74173137	rs550595116	6.50311e-06
HV	3	75258281	rs765873523	1.49722e-07
HV	3	76952908	rs117881246	6.86775e-06
HV	3	77853304	rs571054984	7.31062e-07
HV	3	78266027	rs777232664	7.18591e-06
HV	3	80889443	3:80889443_T_C	3.75629e-06
HV	3	81867016	3:81867016_G_C	8.1039e-06
HV	3	83597235	rs556677864	7.51701e-07
HV	3	83758083	3:83758083_GA_G	8.94099e-06
HV	3	83974477	rs548070517	5.6167e-07
HV	3	84010010	rs536402366	2.30299e-07
HV	3	85690994	rs570005559	1.26546e-10
HV	3	85835045	rs192479826	1.16587e-08
HV	3	85930734	rs146458054	4.85637e-06
HV	3	86479527	rs565792455	3.0344e-06
HV	3	86504084	rs574832790	1.4049e-06
HV	3	86743550	rs530518002	3.8937e-07
HV	3	86804774	rs375522921	1.78789e-08
HV	3	87411616	rs575602790	4.72111e-07
HV	3	87737337	rs183003173	2.23712e-06
HV	3	89579214	3:89579214_ATC_A	1.1587e-06
HV	3	89864772	rs780738622	1.02132e-06
HV	3	93531470	rs367787284	7.08223e-09
HV	3	93827788	rs778851380	1.72515e-06
HV	3	94138568	rs576664267	7.12473e-06
HV	3	94572203	3:94572203_C_A	4.7235e-08
HV	3	95051084	3:95051084_G_A	6.5864e-07
HV	3	95174065	rs562746357	3.23952e-06
HV	3	97338030	rs555560406	4.47437e-06
HV	3	97731224	rs564538143	9.73684e-06
HV	3	97761495	rs181025416	9.23217e-06
HV	3	98653067	rs537925556	7.82565e-06
HV	3	98689333	rs564478726	8.447e-06
HV	3	99501532	rs761207600	2.64857e-06
HV	3	99934290	rs773379005	7.50409e-09
HV	3	103581063	rs564356480	1.35622e-06
HV	3	103698075	rs541160160	4.52282e-06
HV	3	103805265	rs749226582	1.45151e-06
HV	3	104153826	rs552885767	7.25862e-06
HV	3	104162010	rs549150366	3.13935e-07
HV	3	104181134	rs545373502	3.07447e-07
HV	3	104409134	rs185443235	1.30149e-07
HV	3	104437648	rs61037787	5.68646e-07
HV	3	105683684	rs182075408	1.70099e-06
HV	3	105708445	rs141194024	6.43285e-08
HV	3	105872399	rs553536522	2.12896e-06
HV	3	105905149	rs548310298	5.09398e-07
HV	3	106361945	rs565075958	9.73188e-06
HV	3	106476888	3:106476888_GA_G	5.91903e-07
HV	3	106511318	rs6781239	1.08465e-08
HV	3	107028036	rs574212455	3.81855e-07
HV	3	107036202	3:107036202_GT_G	7.65197e-07
HV	3	107097454	rs545730111	8.94184e-08
HV	3	107374561	rs183292276	9.11168e-06
HV	3	107874113	rs767803241	7.60228e-08
HV	3	109215781	rs578012882	2.00959e-09
HV	3	109230694	rs562484983	3.54411e-06
HV	3	109840034	rs144263628	2.73813e-06
HV	3	109858917	rs536844216	1.35815e-07
HV	3	109911990	rs140289417	1.50339e-06
HV	3	110704890	rs771854194	2.11722e-06
HV	3	112306410	rs750881172	7.61019e-06
HV	3	113875759	rs76385795	1.91055e-06
HV	3	114029737	rs776264702	2.45489e-06
HV	3	114077538	rs577959193	1.30662e-06
HV	3	114077539	rs545214377	1.30662e-06
HV	3	114077540	rs557522338	1.30662e-06
HV	3	114878115	rs549061089	4.779e-06
HV	3	115284882	rs547630187	8.24758e-06
HV	3	115473435	3:115473435_A_G	4.72666e-08
HV	3	116582957	rs553271403	4.84054e-06
HV	3	116802432	rs572701471	9.65923e-08
HV	3	117583277	rs576299801	7.08771e-08
HV	3	117693066	rs750771175	4.48247e-07
HV	3	118240087	rs568855051	3.22004e-06
HV	3	119045792	rs750489632	2.0799e-11
HV	3	121090494	rs145244754	9.32545e-06
HV	3	121269873	rs200555772	5.37305e-07
HV	3	121310610	rs551289442	3.55421e-08
HV	3	121326317	rs377021019	2.72717e-06
HV	3	122464689	rs760482244	5.43215e-07
HV	3	122587185	rs16833607	9.48314e-06
HV	3	122589865	rs12107825	9.23768e-06
HV	3	122597243	rs12106901	9.27916e-06
HV	3	122618367	rs765165	2.01837e-06
HV	3	122621829	rs9846889	2.09058e-06
HV	3	122629293	rs13434349	5.90427e-06
HV	3	122632301	rs7614877	2.43372e-06
HV	3	122633007	rs72968396	2.1216e-06
HV	3	122633886	rs6762864	3.45669e-07
HV	3	122636148	rs9813853	3.37379e-07
HV	3	122636461	rs9869982	2.94753e-06
HV	3	122636563	rs9869877	3.32831e-07
HV	3	122639000	rs2116322	3.23459e-07
HV	3	122640276	rs72970506	2.9687e-07
HV	3	122640749	rs116510064	6.45393e-07
HV	3	122649171	rs9835253	3.11697e-06
HV	3	122684484	rs61183512	1.64425e-06
HV	3	122684951	rs78195534	3.66573e-08
HV	3	122754875	rs78695079	2.42733e-07
HV	3	123095590	rs117447111	9.70941e-07
HV	3	123215178	rs766130469	3.23097e-06
HV	3	123380033	rs775213741	8.96841e-06
HV	3	123558592	rs554350865	8.91442e-06
HV	3	123584420	rs531403631	6.98861e-06
HV	3	123594377	rs527874401	6.92323e-06
HV	3	123737413	rs186167980	4.53377e-06
HV	3	123744428	rs181722056	7.98234e-07
HV	3	124136541	rs75719067	2.585e-06
HV	3	124136646	rs78422402	2.58821e-06
HV	3	124137432	rs75069743	1.6328e-06
HV	3	124142804	3:124142804_G_A	7.5714e-06
HV	3	124143570	rs78970850	3.28e-06
HV	3	124149733	rs111657340	7.19785e-06
HV	3	124149820	rs74934729	7.11631e-06
HV	3	124152508	rs75380761	5.57379e-06
HV	3	124303337	rs9834127	2.8936e-06
HV	3	124318139	rs333250	1.50496e-06
HV	3	124318394	rs333249	1.71301e-06
HV	3	124321224	rs333246	1.91819e-06
HV	3	124324632	rs2651624	2.67313e-06
HV	3	124383415	rs541526649	2.86741e-10
HV	3	124830506	rs180767857	1.32611e-09
HV	3	125176280	rs777369213	1.81502e-09
HV	3	125641025	rs565761885	8.33732e-06
HV	3	125824076	rs529639074	6.57227e-06
HV	3	125824915	rs545195717	5.26281e-06
HV	3	126654110	rs548585754	3.75435e-13
HV	3	126775412	3:126775412_G_A	6.49688e-06
HV	3	127551514	rs567471078	5.34174e-06
HV	3	127606144	rs78335011	4.38943e-06
HV	3	128100710	rs532357944	5.37134e-07
HV	3	128611194	rs762963578	4.64302e-07
HV	3	129070492	rs116836175	8.40316e-07
HV	3	129891915	rs562253521	7.06416e-06
HV	3	131157415	rs766417022	6.97251e-06
HV	3	131653038	rs769820974	1.39992e-07
HV	3	131954396	rs757734518	7.05466e-06
HV	3	131971758	rs562470588	4.13712e-06
HV	3	132205213	rs190612326	1.7142e-07
HV	3	132650039	rs553254938	4.15787e-06
HV	3	132985819	rs576882353	1.80582e-06
HV	3	133323015	rs533681667	2.11694e-06
HV	3	133482926	rs559815107	6.4826e-07
HV	3	133719545	rs562114781	4.0081e-07
HV	3	133936031	3:133936031_T_C	1.79955e-06
HV	3	134202128	3:134202128_C_T	7.98756e-08
HV	3	135508138	rs185272732	8.59356e-06
HV	3	136575839	3:136575839_C_T	8.23288e-06
HV	3	136713896	rs774977200	2.72527e-06
HV	3	136884040	rs145256664	6.20469e-07
HV	3	137318143	rs9812444	7.56545e-07
HV	3	138876506	rs778236581	5.91625e-06
HV	3	139064149	rs149956135	3.24162e-10
HV	3	139426383	rs180830725	2.64854e-06
HV	3	139530959	rs762454504	9.60195e-06
HV	3	139610863	rs182730168	8.13868e-06
HV	3	139952487	rs567175689	8.00073e-06
HV	3	140947610	rs190145338	7.67036e-09
HV	3	141164335	rs76123008	8.26639e-06
HV	3	141404916	rs538476159	6.61171e-06
HV	3	141994826	rs544416036	1.19474e-07
HV	3	142035295	rs748850776	1.19222e-06
HV	3	142374640	rs139705943	5.5011e-06
HV	3	142871066	rs534103875	7.89709e-06
HV	3	143605448	rs565376717	8.33989e-06
HV	3	144129989	rs535572645	1.82898e-07
HV	3	144379135	rs182736499	2.97354e-07
HV	3	144470708	rs538531226	4.25871e-06
HV	3	144882256	rs561882723	9.22568e-06
HV	3	144899926	rs145882305	6.80043e-06
HV	3	144921042	rs187715762	7.09331e-06
HV	3	145011679	rs545323907	8.84257e-07
HV	3	145391482	rs528374833	5.80856e-07
HV	3	145796155	3:145796155_GA_G	6.52043e-06
HV	3	145821531	rs150785440	5.81431e-06
HV	3	146126496	rs565833650	7.02421e-06
HV	3	147185805	rs565627826	2.57226e-07
HV	3	147411125	rs186527245	9.14809e-06
HV	3	147411358	rs183186671	4.33102e-06
HV	3	147414176	rs185287298	9.30346e-06
HV	3	147414191	rs75396805	9.16272e-06
HV	3	148034263	rs543472976	1.73099e-07
HV	3	148037909	rs187916645	4.34813e-07
HV	3	148083611	rs115932977	1.34271e-06
HV	3	148090298	rs570999781	1.50069e-07
HV	3	148093063	rs552472807	2.58264e-06
HV	3	149172125	rs78634058	4.42996e-06
HV	3	149174217	rs76392471	9.16118e-07
HV	3	149176083	rs7611976	1.193e-06
HV	3	149178184	rs112736625	3.13757e-06
HV	3	149179286	rs113214328	1.15005e-06
HV	3	149362966	rs564121021	9.80196e-06
HV	3	149379708	rs779626373	9.36053e-06
HV	3	149468863	rs769564971	4.83468e-06
HV	3	150275224	rs74773234	4.44121e-06
HV	3	150582830	rs181571487	7.06864e-08
HV	3	150668544	rs554856432	9.31091e-06
HV	3	150814985	rs183922972	2.12729e-06
HV	3	150815326	rs535813187	8.22402e-06
HV	3	151458449	rs769826094	2.0281e-06
HV	3	151553915	rs761788879	5.24421e-09
HV	3	151890915	rs528554540	8.4663e-07
HV	3	151948067	rs555958005	1.74478e-06
HV	3	153320193	rs186372595	2.11966e-07
HV	3	153685289	rs768823071	3.35858e-06
HV	3	154511203	3:154511203_TCAAAGTCAGC_T	4.60155e-06
HV	3	154591631	rs111773839	6.19995e-06
HV	3	154593875	rs112154444	4.74736e-06
HV	3	154594023	rs113951912	5.26042e-06
HV	3	154597068	rs113049662	4.5999e-06
HV	3	154600028	rs72998744	1.33573e-06
HV	3	154615719	rs11929189	8.66018e-06
HV	3	154616652	rs73000608	2.13191e-06
HV	3	154620543	rs111452055	6.46913e-06
HV	3	154620602	rs111573950	1.54992e-06
HV	3	154621427	rs111450615	2.50242e-06
HV	3	154623331	rs113322117	6.53175e-06
HV	3	154628208	rs73000627	1.91059e-06
HV	3	154628458	3:154628458_AAAACAATCAACAAAGTG_A	5.24812e-06
HV	3	154639729	rs11920677	2.90082e-06
HV	3	154643182	3:154643182_TATATC_T	7.57103e-06
HV	3	154643989	rs73000643	1.88027e-06
HV	3	154647810	rs113281347	2.64871e-06
HV	3	154651280	rs75192221	2.26215e-06
HV	3	154651405	rs73000655	2.29686e-06
HV	3	154656243	rs73002624	4.4702e-06
HV	3	154656556	rs73002626	6.06429e-06
HV	3	154660677	rs73002633	5.99542e-06
HV	3	154665799	rs57733501	5.9528e-06
HV	3	154666189	rs112293592	5.94676e-06
HV	3	154674130	rs73002655	6.61935e-06
HV	3	154675298	rs73002661	6.77901e-06
HV	3	154679915	rs73008313	7.68029e-06
HV	3	154685865	rs60049330	5.15347e-06
HV	3	154686000	rs56852824	7.34525e-06
HV	3	154686406	rs111401065	6.72215e-06
HV	3	154702130	rs62517387	6.93744e-06
[truncated: 35,462 more rows]
