# Supplementary material for: The contributions of mitochondrial and nuclear mitochondrial genetic variation to neuroticism
Source: Nat Commun. 2023 May 30;14:3146. doi: 10.1038/s41467-023-38480-y (PMC10229642; doi:10.1038/s41467-023-38480-y)
Supplement: Supplementary file 28 — Supplementary Data 26 [file 41467_2023_38480_MOESM28_ESM.xlsx]

## Sheet: Sheet1
Supplementary Data 26. Gene-set analysis on MT-nDNA co-segregation GWAS. Number of Genes indicate the number of genes in the gene set that overlap with the GWAS. P: p values of MAGMA gene-set competitive test (equivalent to a one-sided two-sample t-test ). Gene-set enrichment where FDR < 0.05 are in bold.
Data Base	Gene Set	Number of Genes	Haplogroup																				Super-haplogroup
			H		V		HV		J		T		U		K		I		W		X		HV		JT		U
			P	FDR	P	FDR	P	FDR	P	FDR	P	FDR	P	FDR	P	FDR	P	FDR	P	FDR	P	FDR	P	FDR	P	FDR	P	FDR
Combined	All MT-nDNA candidate genes	2092	0.19274	0.241875	0.070554	0.0846518	0.6464	0.8857	0.28777	0.363422	0.86891	0.90456	0.6634	0.95858	0.10771	0.134637	0.59548	0.697578	0.92085	0.96516	0.0016621	0.016621	0.6464	0.8857	0.21709	0.41988	0.29326	0.5856
IMPI	Associated+Ancillary MT-nDNA genes	205	0.87692	0.87692	0.65121	0.685484	0.029812	0.59624	0.56394	0.56394	0.60679	0.843373	0.31333	0.95858	0.9102	0.9102	0.62782	0.697578	0.49322	0.96516	0.99344	0.99344	0.029812	0.59624	0.29131	0.41988	0.49349	0.5856
IMPI	Known MT-nDNA genes	1253	0.048813	0.223074	0.011879	0.0171114	0.86279	0.8857	0.22182	0.363422	0.63253	0.843373	0.37159	0.95858	0.13125	0.145833	0.33882	0.697578	0.78517	0.96516	0.00014346	0.0028692	0.86279	0.8857	0.075013	0.41988	0.15187	0.5856
IMPI	Predicted MT-nDNA genes	594	0.50487	0.560967	0.52803	0.5867	0.54146	0.8857	0.484	0.509474	0.90456	0.90456	0.9452	0.95858	0.12518	0.145833	0.70123	0.738137	0.92326	0.96516	0.094061	0.124042	0.54146	0.8857	0.76601	0.76601	0.76216	0.802274
MitoCarta	Genes with evidence of mitochondrial localisation in adipose	760	0.1935	0.241875	0.011978	0.0171114	0.76958	0.8857	0.18945	0.363422	0.58388	0.843373	0.72693	0.95858	0.05618	0.0864308	0.51212	0.697578	0.96516	0.96516	0.096848	0.124042	0.76958	0.8857	0.22063	0.41988	0.38324	0.5856
MitoCarta	Genes with evidence of mitochondrial localisation in brainstem	650	0.076548	0.223074	0.010606	0.0171114	0.6648	0.8857	0.31401	0.363422	0.35342	0.843373	0.72319	0.95858	0.0066327	0.056016	0.56525	0.697578	0.9474	0.96516	0.0059051	0.023717	0.6648	0.8857	0.40544	0.450489	0.083182	0.5856
MitoCarta	Genes with evidence of mitochondrial localisation in cerebellum	644	0.12168	0.241517	0.016245	0.02166	0.8857	0.8857	0.23272	0.363422	0.16238	0.843373	0.43257	0.95858	0.041877	0.069795	0.28923	0.697578	0.96183	0.96516	0.010546	0.026365	0.8857	0.8857	0.23328	0.41988	0.15269	0.5856
MitoCarta	Genes with evidence of mitochondrial localisation in cerebrum	686	0.18263	0.241875	0.0065994	0.0171114	0.6299	0.8857	0.18923	0.363422	0.41784	0.843373	0.50864	0.95858	0.037908	0.0689236	0.39558	0.697578	0.9498	0.96516	0.01379	0.0306444	0.6299	0.8857	0.35665	0.445813	0.23126	0.5856
MitoCarta	Genes with evidence of mitochondrial localisation in heart	508	0.066226	0.223074	0.0039244	0.0171114	0.3823	0.8857	0.1317	0.363422	0.7694	0.90456	0.93406	0.95858	0.070178	0.100254	0.18534	0.697578	0.72292	0.96516	0.099234	0.124042	0.3823	0.8857	0.2498	0.41988	0.51132	0.5856
MitoCarta	Genes with evidence of mitochondrial localisation in kidney	581	0.38543	0.453447	0.0099278	0.0171114	0.72508	0.8857	0.32458	0.363422	0.53403	0.843373	0.73901	0.95858	0.02629	0.065725	0.44719	0.697578	0.88238	0.96516	0.0031551	0.021034	0.72508	0.8857	0.53239	0.560411	0.35617	0.5856
MitoCarta	Genes with evidence of mitochondrial localisation in large intestine	749	0.042358	0.223074	0.010429	0.0171114	0.7082	0.8857	0.21318	0.363422	0.4907	0.843373	0.60546	0.95858	0.014004	0.056016	0.3221	0.697578	0.95988	0.96516	0.0085896	0.0245417	0.7082	0.8857	0.12529	0.41988	0.19454	0.5856
MitoCarta	Genes with evidence of mitochondrial localisation in liver	654	0.14039	0.241517	0.0071124	0.0171114	0.77841	0.8857	0.085924	0.363422	0.31152	0.843373	0.92569	0.95858	0.035325	0.0689236	0.42953	0.697578	0.88232	0.96516	0.1976	0.219556	0.77841	0.8857	0.10689	0.41988	0.34928	0.5856
MitoCarta	Genes with evidence of mitochondrial localisation in placenta	774	0.10689	0.237533	0.0093643	0.0171114	0.75263	0.8857	0.30107	0.363422	0.58452	0.843373	0.78639	0.95858	0.011268	0.056016	0.4539	0.697578	0.94794	0.96516	0.0813	0.124042	0.75263	0.8857	0.30222	0.41988	0.33061	0.5856
MitoCarta	Genes with evidence of mitochondrial localisation in skeletal muscle	548	0.14491	0.241517	0.0063272	0.0171114	0.78539	0.8857	0.11022	0.363422	0.59535	0.843373	0.4819	0.95858	0.082913	0.110551	0.35133	0.697578	0.90247	0.96516	0.021423	0.042846	0.78539	0.8857	0.084233	0.41988	0.49933	0.5856
MitoCarta	Genes with evidence of mitochondrial localisation in small intestine	632	0.077628	0.223074	0.071954	0.0846518	0.64138	0.8857	0.25438	0.363422	0.82822	0.90456	0.83942	0.95858	0.013164	0.056016	0.41723	0.697578	0.95019	0.96516	0.14811	0.174247	0.64138	0.8857	0.2424	0.41988	0.48006	0.5856
MitoCarta	Genes with evidence of mitochondrial localisation in spinalcord	707	0.038815	0.223074	0.011585	0.0171114	0.82612	0.8857	0.14884	0.363422	0.62304	0.843373	0.66325	0.95858	0.0025942	0.051884	0.62054	0.697578	0.87001	0.96516	0.0068833	0.023717	0.82612	0.8857	0.31491	0.41988	0.12016	0.5856
MitoCarta	Genes with evidence of mitochondrial localisation in stomach	669	0.1632	0.241875	0.0057408	0.0171114	0.70582	0.8857	0.32708	0.363422	0.36878	0.843373	0.87379	0.95858	0.022848	0.065725	0.54901	0.697578	0.80781	0.96516	0.0071151	0.023717	0.70582	0.8857	0.2136	0.41988	0.52704	0.5856
MitoCarta	Genes with evidence of mitochondrial localisation in testis	739	0.078076	0.223074	0.005301	0.0171114	0.60103	0.8857	0.12469	0.363422	0.75015	0.90456	0.54573	0.95858	0.024198	0.065725	0.56997	0.697578	0.85042	0.96516	0.060445	0.100742	0.60103	0.8857	0.2429	0.41988	0.25162	0.5856
MitoCarta	Genes with evidence of mitochondrial localisation in any tissues	914	0.091799	0.229497	0.0090264	0.0171114	0.6154	0.8857	0.1529	0.363422	0.29165	0.843373	0.33933	0.95858	0.037876	0.0689236	0.45477	0.697578	0.9188	0.96516	0.032253	0.0586418	0.6154	0.8857	0.27848	0.41988	0.017344	0.34688
NCBI	MT-nDNA blast aligned regions	199	0.85383	0.87692	0.88127	0.88127	0.73524	0.8857	0.16667	0.363422	0.36695	0.843373	0.95858	0.95858	0.78446	0.825747	0.92476	0.92476	0.82226	0.96516	0.73906	0.777958	0.73524	0.8857	0.40406	0.450489	0.91669	0.91669
