# Supplementary material for: The contributions of mitochondrial and nuclear mitochondrial genetic variation to neuroticism
Source: Nat Commun. 2023 May 30;14:3146. doi: 10.1038/s41467-023-38480-y (PMC10229642; doi:10.1038/s41467-023-38480-y)
Supplement: Supplementary file 29 — Supplementary Data 27 [file 41467_2023_38480_MOESM29_ESM.xlsx]

## Sheet: Sheet1
Supplementary Data 27. Effect of haplogroup-co-segregated marker on neuroticism. Haplogroup = the testing haplogroup. Haplogroup P = the p value of association between the testing haplogroup and the testing trait (two-sided t-test). Haplogroup Analysis Model = the analysis model. HG-co-Segregated Marker Most Associated with the Trait = among all nDNA markers co-segregated with the testing haplogr…
Trait	Haplogroup	Haplogorup P	Haplogroup Analysis Model	HG-co-Segregated Marker Most Associated with the Trait	Co-Segregation P	GWAS P
General Factor of Neuroticism	K	0.000818797	vs the rest population	rs34788318	9.48661e-06	0.00308816
General Factor of Neuroticism	T	0.00072887	vs haplogroup H	rs112558824	6.92701e-06	0.00177378
Anxiety/Tension	super UK	0.0026226	vs super haplogroup HV	rs188530101	7.45309e-06	0.0112798
Worry/Vulnerability	super HV	0.000202967	vs the rest population	rs553366098	6.64868e-06	0.000110078
Worry/Vulnerability	super UK	3.32222e-05	vs super haplogroup HV	rs79025089	5.21602e-07	0.00864968
Worry/Vulnerability	Other	0.00237987	vs super haplogroup HV	NA
